# Supplementary material for: Microbial composition of archaeological middens: tracing human footprints through centuries in Greenland’s ancient settlements
Source: Front Microbiol. 2026 Jun 17;17:1809037. doi: 10.3389/fmicb.2026.1809037 (PMC13319101; doi:10.3389/fmicb.2026.1809037)
Supplement: Supplementary file 2 [file Table_1.XLSX]

## Sheet: Samples
Table S1a. Overview of samples, sampling time and sample types.
sample_id	place	site_id	displacement	collection_year	site_cat	displ_cat	s_type	idnum	soil_char	extraction	control_pairs
Nar_ID1_SFA_P1_0_5	Narsarsuaq	SFA_P1_0_5	0_5	2020	SFA	0_05	soil	1	snow	2021-04-21	NA
Nar_ID2_SFA_P1_5_10	Narsarsuaq	SFA_P1_5_10	5_10	2020	SFA	05_10	soil	2	snow	2021-04-21	NA
Nar_ID3_SFA_P2_0_5	Narsarsuaq	SFA_P2_0_5	0_5	2020	SFA	0_05	soil	3	free-of-snow	2021-04-21	NA
Nar_ID4_SFA_P2_5_10	Narsarsuaq	SFA_P2_5_10	5_10	2020	SFA	05_10	soil	4	free-of-snow	2021-04-21	NA
Nar_ID5_SFA_P3_0_5	Narsarsuaq	SFA_P3_0_5	0_5	2020	SFA	0_05	soil	5	snow	2021-04-21	NA
Nar_ID6_SFA_P3_5_10	Narsarsuaq	SFA_P3_5_10	5_10	2020	SFA	05_10	soil	6	snow	2021-04-21	NA
Nar_ID7_SFA_P4_0_5	Narsarsuaq	SFA_P4_0_5	0_5	2020	SFA	0_05	soil	7	free-of-snow	2021-04-21	NA
Nar_ID8_SFA_P4_5_10	Narsarsuaq	SFA_P4_5_10	5_10	2020	SFA	05_10	soil	8	free-of-snow	2021-04-21	NA
Nar_ID17_SFB_P5_0_5	Narsarsuaq	SFB_P5_0_5	0_5	2020	SFB	0_05	soil	17	snow	2021-04-21	NA
Nar_ID18_SFB_P5_5_10	Narsarsuaq	SFB_P5_5_10	5_10	2020	SFB	05_10	soil	18	snow	2021-04-21	NA
Nar_ID19_SFB_P6_0_5	Narsarsuaq	SFB_P6_0_5	0_5	2020	SFB	0_05	soil	19	free-of-snow	2021-04-21	NA
Nar_ID20_SFB_P6_5_10	Narsarsuaq	SFB_P6_5_10	5_10	2020	SFB	05_10	soil	20	free-of-snow	2021-04-21	NA
Nar_ID21_SFB_P7_0_5	Narsarsuaq	SFB_P7_0_5	0_5	2020	SFB	0_05	soil	21	snow	2021-04-21	NA
Nar_ID22_SFB_P7_5_10	Narsarsuaq	SFB_P7_5_10	5_10	2020	SFB	05_10	soil	22	snow	2021-04-21	NA
Nar_ID23_SFB_P8_0_5	Narsarsuaq	SFB_P8_0_5	0_5	2020	SFB	0_05	soil	23	free-of-snow	2021-04-21	NA
Nar_ID24_SFB_P8_5_10	Narsarsuaq	SFB_P8_5_10	5_10	2020	SFB	05_10	soil	24	free-of-snow	2021-04-21	NA
Nar_ID25_SFC_P9_0_5	Narsarsuaq	SFC_P9_0_5	0_5	2020	SFC	0_05	soil	25	snow	2021-04-22	NA
Nar_ID26_SFC_P9_5_10	Narsarsuaq	SFC_P9_5_10	5_10	2020	SFC	05_10	soil	26	snow	2021-04-22	NA
Nar_ID27_SFC_P10_0_5	Narsarsuaq	SFC_P10_0_5	0_5	2020	SFC	0_05	soil	27	free-of-snow	2021-04-22	NA
Nar_ID28_SFC_P10_5_10	Narsarsuaq	SFC_P10_5_10	5_10	2020	SFC	05_10	soil	28	free-of-snow	2021-04-22	NA
Nar_ID29_SFC_P11_0_5	Narsarsuaq	SFC_P11_0_5	0_5	2020	SFC	0_05	soil	29	snow	2021-04-22	NA
Nar_ID30_SFC_P11_5_10	Narsarsuaq	SFC_P11_5_10	5_10	2020	SFC	05_10	soil	30	snow	2021-04-22	NA
Nar_ID31_SFC_P12_0_5	Narsarsuaq	SFC_P12_0_5	0_5	2020	SFC	0_05	soil	31	free-of-snow	2021-04-22	NA
Nar_ID32_SFC_P12_5_10	Narsarsuaq	SFC_P12_5_10	5_10	2020	SFC	05_10	soil	32	free-of-snow	2021-04-22	NA
Nar_ID37_SFD_P13_0_5	Narsarsuaq	SFD_P13_0_5	0_5	2020	SFD	0_05	soil	37	snow	2021-04-22	NA
Nar_ID38_SFD_P13_5_10	Narsarsuaq	SFD_P13_5_10	5_10	2020	SFD	05_10	soil	38	snow	2021-04-22	NA
Nar_ID39_SFD_P14_0_5	Narsarsuaq	SFD_P14_0_5	0_5	2020	SFD	0_05	soil	39	free-of-snow	2021-04-22	NA
Nar_ID40_SFD_P14_5_10	Narsarsuaq	SFD_P14_5_10	5_10	2020	SFD	05_10	soil	40	free-of-snow	2021-04-22	NA
Nar_ID41_SFD_P15_0_5	Narsarsuaq	SFD_P15_0_5	0_5	2020	SFD	0_05	soil	41	snow	2021-04-22	NA
Nar_ID42_SFD_P15_5_10	Narsarsuaq	SFD_P15_5_10	5_10	2020	SFD	05_10	soil	42	snow	2021-04-22	NA
Nar_ID43_SFD_P16_0_5	Narsarsuaq	SFD_P16_0_5	0_5	2020	SFD	0_05	soil	43	free-of-snow	2021-04-22	NA
Nar_ID44_SFD_P16_5_10	Narsarsuaq	SFD_P16_5_10	5_10	2020	SFD	05_10	soil	44	free-of-snow	2021-04-26	NA
Nar_ID49_SFE_P17_0_5	Narsarsuaq	SFE_P17_0_5	0_5	2020	SFE	0_05	soil	49	snow	2021-05-18	NA
Nar_ID50_SFE_P17_5_10	Narsarsuaq	SFE_P17_5_10	5_10	2020	SFE	05_10	soil	50	snow	2021-04-26	NA
Nar_ID51_SFE_P18_0_5	Narsarsuaq	SFE_P18_0_5	0_5	2020	SFE	0_05	soil	51	free-of-snow	2021-04-26	NA
Nar_ID52_SFE_P18_5_10	Narsarsuaq	SFE_P18_5_10	5_10	2020	SFE	05_10	soil	52	free-of-snow	2021-04-26	NA
Nar_ID53_SFE_P19_0_5	Narsarsuaq	SFE_P19_0_5	0_5	2020	SFE	0_05	soil	53	snow	2021-04-26	NA
Nar_ID54_SFE_P19_5_10	Narsarsuaq	SFE_P19_5_10	5_10	2020	SFE	05_10	soil	54	snow	2021-04-26	NA
Nar_ID55_SFE_P20_0_5	Narsarsuaq	SFE_P20_0_5	0_5	2020	SFE	0_05	soil	55	free-of-snow	2021-04-26	NA
Nar_ID56_SFE_P20_5_10	Narsarsuaq	SFE_P20_5_10	5_10	2020	SFE	05_10	soil	56	free-of-snow	2021-04-26	NA
Nar_ID57_SFF_P21_0_5	Narsarsuaq	SFF_P21_0_5	0_5	2020	SFF	0_05	soil	57	snow	2021-04-26	NA
Nar_ID58_SFF_P21_5_10	Narsarsuaq	SFF_P21_5_10	5_10	2020	SFF	05_10	soil	58	snow	2021-04-26	NA
Nar_ID59_SFF_P22_0_5	Narsarsuaq	SFF_P22_0_5	0_5	2020	SFF	0_05	soil	59	free-of-snow	2021-04-26	NA
Nar_ID60_SFF_P22_5_10	Narsarsuaq	SFF_P22_5_10	5_10	2020	SFF	05_10	soil	60	free-of-snow	2021-04-26	NA
Nar_ID61_SFF_P23_0_5	Narsarsuaq	SFF_P23_0_5	0_5	2020	SFF	0_05	soil	61	snow	2021-04-26	NA
Nar_ID62_SFF_P23_5_10	Narsarsuaq	SFF_P23_5_10	5_10	2020	SFF	05_10	soil	62	snow	2021-04-26	NA
Nar_ID63_SFF_P24_0_5	Narsarsuaq	SFF_P24_0_5	0_5	2020	SFF	0_05	soil	63	free-of-snow	2021-04-26	NA
Nar_ID64_SFF_P24_5_10	Narsarsuaq	SFF_P24_5_10	5_10	2020	SFF	05_10	soil	64	free-of-snow	2021-04-26	NA
Nuuk_ID69_S1_StV23C_0_5_inf1	Nuuk	V23C_0_5_inf1	0_5	2020	V23C	0_05	infield	69	NA	2021-02-24	C65
Nuuk_ID70_S1_StV23C_5_10_inf2	Nuuk	V23C_5_10_inf2	5_10	2020	V23C	05_10	infield	70	NA	2021-02-24	NA
Nuuk_ID71_S1_StV23C_0_5_inf3	Nuuk	V23C_0_5_inf3	0_5	2020	V23C	0_05	infield	71	NA	2021-02-24	NA
Nuuk_ID72_S1_StV23C_5_10_inf4	Nuuk	V23C_5_10_inf4	5_10	2020	V23C	05_10	infield	72	NA	2021-02-24	NA
Nuuk_ID73_S1_StV23C_0_5_inf5	Nuuk	V23C_0_5_inf5	0_5	2020	V23C	0_05	infield	73	NA	2021-02-24	NA
Nuuk_ID74_S1_StV23C_5_10_inf6	Nuuk	V23C_5_10_inf6	5_10	2020	V23C	05_10	infield	74	NA	2021-02-24	NA
Nuuk_ID75_S1_StV23C_0_5_inf7	Nuuk	V23C_0_5_inf7	0_5	2020	V23C	0_05	infield	75	NA	2021-02-24	NA
Nuuk_ID76_S1_StV23C_5_10_inf8	Nuuk	V23C_5_10_inf8	5_10	2020	V23C	05_10	infield	76	NA	2021-02-26	NA
Nuuk_ID77_S1_StV23C_0_5_inf9	Nuuk	V23C_0_5_inf9	0_5	2020	V23C	0_05	infield	77	NA	2021-02-26	NA
Nuuk_ID78_S1_StV23C_5_10_inf10	Nuuk	V23C_5_10_inf10	5_10	2020	V23C	05_10	infield	78	NA	2021-02-26	NA
Nuuk_ID79_S1_StV23C_NA_sf1	Nuuk	V23C_NA_sf1	NA	2020	V23C	NA	sheep_feces	79	sheep_feces	2021-02-26	sf_C
Nuuk_ID80_S1_StV23C_0_5_out1	Nuuk	V23C_0_5_out1	0_5	2020	V23C	0_05	outfield	80	NA	2021-02-26	NA
Nuuk_ID81_S1_StV23C_5_10_out2	Nuuk	V23C_5_10_out2	5_10	2020	V23C	05_10	outfield	81	NA	2021-02-26	NA
Nuuk_ID82_S1_StV23C_0_5_out3	Nuuk	V23C_0_5_out3	0_5	2020	V23C	0_05	outfield	82	NA	2021-02-26	NA
Nuuk_ID83_S1_StV23C_5_10_out4	Nuuk	V23C_5_10_out4	5_10	2020	V23C	05_10	outfield	83	NA	2021-02-26	NA
Nuuk_ID84_S1_StV23C_0_5_out5	Nuuk	V23C_0_5_out5	0_5	2020	V23C	0_05	outfield	84	NA	2021-02-26	NA
Nuuk_ID85_S1_StV23C_5_10_out6	Nuuk	V23C_5_10_out6	5_10	2020	V23C	05_10	outfield	85	NA	2021-02-26	NA
Nuuk_ID86_S1_StV23C_0_5_out7	Nuuk	V23C_0_5_out7	0_5	2020	V23C	0_05	outfield	86	NA	2021-03-03	NA
Nuuk_ID87_S1_StV23C_5_10_out8	Nuuk	V23C_5_10_out8	5_10	2020	V23C	05_10	outfield	87	NA	2021-03-03	NA
Nuuk_ID88_S1_StV23C_0_5_out9	Nuuk	V23C_0_5_out9	0_5	2020	V23C	0_05	outfield	88	NA	2021-03-03	NA
Nuuk_ID89_S1_StV23C_5_10_out10	Nuuk	V23C_5_10_out10	5_10	2020	V23C	05_10	outfield	89	NA	2021-03-03	NA
Nuuk_ID90_S1_StV23C_5_mid1	Nuuk	V23C_5_mid1	5	2020	V23C	0_05	midden	90	root layer	2021-03-03	NA
Nuuk_ID91_S1_StV23C_5_mid2	Nuuk	V23C_5_mid2	5	2020	V23C	0_05	midden	91	root layer	2021-03-03	NA
Nuuk_ID92_S1_StV23C_19_mid3	Nuuk	V23C_19_mid3	19	2020	V23C	15_20	midden	92	run off	2021-03-03	NA
Nuuk_ID93_S1_StV23C_19_mid4	Nuuk	V23C_19_mid4	19	2020	V23C	15_20	midden	93	run off	2021-03-03	NA
Nuuk_ID94_S1_StV23C_35_mid5	Nuuk	V23C_35_mid5	35	2020	V23C	30_40	midden	94	middenish	2021-03-03	NA
Nuuk_ID95_S1_StV23C_35_mid6	Nuuk	V23C_35_mid6	35	2020	V23C	30_40	midden	95	middenish	2021-03-03	NA
Nuuk_ID96_S1_StV23C_42_mid7	Nuuk	V23C_42_mid7	42	2020	V23C	40_50	midden	96	burn off	2021-03-03	NA
Nuuk_ID97_S1_StV23C_42_mid8	Nuuk	V23C_42_mid8	42	2020	V23C	40_50	midden	97	burn off	2021-03-03	NA
Nuuk_ID98_S1_StV23C_49_mid9	Nuuk	V23C_49_mid9	49	2020	V23C	40_50	midden	98	sediment	2021-03-03	NA
Nuuk_ID99_S1_StV23C_49_mid10	Nuuk	V23C_49_mid10	49	2020	V23C	40_50	midden	99	sediment	2021-03-03	NA
Nuuk_ID104_S2_StV23B_0_5_inf1	Nuuk	V23B_0_5_inf1	0_5	2020	V23B	0_05	infield	104	NA	2021-03-03	B100
Nuuk_ID105_S2_StV23B_5_10_inf2	Nuuk	V23B_5_10_inf2	5_10	2020	V23B	05_10	infield	105	NA	2021-03-03	NA
Nuuk_ID106_S2_StV23B_0_5_inf3	Nuuk	V23B_0_5_inf3	0_5	2020	V23B	0_05	infield	106	NA	2021-03-03	NA
Nuuk_ID107_S2_StV23B_5_10_inf4	Nuuk	V23B_5_10_inf4	5_10	2020	V23B	05_10	infield	107	NA	2021-03-03	NA
Nuuk_ID108_S2_StV23B_0_5_inf5	Nuuk	V23B_0_5_inf5	0_5	2020	V23B	0_05	infield	108	NA	2021-03-03	NA
Nuuk_ID109_S2_StV23B_5_10_inf6	Nuuk	V23B_5_10_inf6	5_10	2020	V23B	05_10	infield	109	NA	2021-03-03	NA
Nuuk_ID110_S2_StV23B_0_5_inf7	Nuuk	V23B_0_5_inf7	0_5	2020	V23B	0_05	infield	110	NA	2021-03-23	NA
Nuuk_ID111_S2_StV23B_5_10_inf8	Nuuk	V23B_5_10_inf8	5_10	2020	V23B	05_10	infield	111	NA	2021-03-23	NA
Nuuk_ID112_S2_StV23B_0_5_inf9	Nuuk	V23B_0_5_inf9	0_5	2020	V23B	0_05	infield	112	NA	2021-03-23	NA
Nuuk_ID113_S2_StV23B_5_10_inf10	Nuuk	V23B_5_10_inf10	5_10	2020	V23B	05_10	infield	113	NA	2021-03-23	NA
Nuuk_ID114_S2_StV23B_NA_sf1	Nuuk	V23B_NA_sf1	NA	2020	V23B	NA	sheep_feces	114	sheep_feces	2021-03-23	sf_B
Nuuk_ID115_S2_StV23B_0_5_out1	Nuuk	V23B_0_5_out1	0_5	2020	V23B	0_05	outfield	115	NA	2021-03-23	NA
Nuuk_ID116_S2_StV23B_5_10_out2	Nuuk	V23B_5_10_out2	5_10	2020	V23B	05_10	outfield	116	NA	2021-03-23	NA
Nuuk_ID117_S2_StV23B_0_5_out3	Nuuk	V23B_0_5_out3	0_5	2020	V23B	0_05	outfield	117	NA	2021-03-23	NA
Nuuk_ID118_S2_StV23B_5_10_out4	Nuuk	V23B_5_10_out4	5_10	2020	V23B	05_10	outfield	118	NA	2021-03-23	NA
Nuuk_ID119_S2_StV23B_0_5_out5	Nuuk	V23B_0_5_out5	0_5	2020	V23B	0_05	outfield	119	NA	2021-03-23	NA
Nuuk_ID120_S2_StV23B_5_10_out6	Nuuk	V23B_5_10_out6	5_10	2020	V23B	05_10	outfield	120	NA	2021-03-24	NA
Nuuk_ID121_S2_StV23B_0_5_out7	Nuuk	V23B_0_5_out7	0_5	2020	V23B	0_05	outfield	121	NA	2021-03-24	NA
Nuuk_ID122_S2_StV23B_5_10_out8	Nuuk	V23B_5_10_out8	5_10	2020	V23B	05_10	outfield	122	NA	2021-03-24	NA
Nuuk_ID123_S2_StV23B_0_5_out9	Nuuk	V23B_0_5_out9	0_5	2020	V23B	0_05	outfield	123	NA	2021-03-24	NA
Nuuk_ID124_S2_StV23B_5_10_out10	Nuuk	V23B_5_10_out10	5_10	2020	V23B	05_10	outfield	124	NA	2021-03-24	NA
Nuuk_ID129_S3_StV24A_0_5_inf1	Nuuk	V24A_0_5_inf1	0_5	2020	V24A	0_05	infield	129	NA	2021-03-24	A125
Nuuk_ID130_S3_StV24A_5_10_inf2	Nuuk	V24A_5_10_inf2	5_10	2020	V24A	05_10	infield	130	NA	2021-03-24	NA
Nuuk_ID131_S3_StV24A_0_5_inf3	Nuuk	V24A_0_5_inf3	0_5	2020	V24A	0_05	infield	131	NA	2021-03-24	NA
Nuuk_ID132_S3_StV24A_5_10_inf4	Nuuk	V24A_5_10_inf4	5_10	2020	V24A	05_10	infield	132	NA	2021-03-24	NA
Nuuk_ID133_S3_StV24A_0_5_inf5	Nuuk	V24A_0_5_inf5	0_5	2020	V24A	0_05	infield	133	NA	2021-03-24	NA
Nuuk_ID134_S3_StV24A_5_10_inf6	Nuuk	V24A_5_10_inf6	5_10	2020	V24A	05_10	infield	134	NA	2021-03-24	NA
Nuuk_ID135_S3_StV24A_0_5_inf7	Nuuk	V24A_0_5_inf7	0_5	2020	V24A	0_05	infield	135	NA	2021-03-24	NA
Nuuk_ID136_S3_StV24A_5_10_inf8	Nuuk	V24A_5_10_inf8	5_10	2020	V24A	05_10	infield	136	NA	2021-04-09	NA
Nuuk_ID137_S3_StV24A_0_5_inf9	Nuuk	V24A_0_5_inf9	0_5	2020	V24A	0_05	infield	137	NA	2021-04-09	NA
Nuuk_ID138_S3_StV24A_5_10_inf10	Nuuk	V24A_5_10_inf10	5_10	2020	V24A	05_10	infield	138	NA	2021-04-09	NA
Nuuk_ID139_S3_StV24A_NA_sf1	Nuuk	V24A_NA_sf1	NA	2020	V24A	NA	sheep_feces	139	sheep_feces	2021-04-09	sf_A
Nuuk_ID140_S3_StV24A_0_5_out1	Nuuk	V24A_0_5_out1	0_5	2020	V24A	0_05	outfield	140	NA	2021-04-09	NA
Nuuk_ID141_S3_StV24A_5_10_out2	Nuuk	V24A_5_10_out2	5_10	2020	V24A	05_10	outfield	141	NA	2021-04-09	NA
Nuuk_ID142_S3_StV24A_0_5_out3	Nuuk	V24A_0_5_out3	0_5	2020	V24A	0_05	outfield	142	NA	2021-04-09	NA
Nuuk_ID143_S3_StV24A_5_10_out4	Nuuk	V24A_5_10_out4	5_10	2020	V24A	05_10	outfield	143	NA	2021-04-09	NA
Nuuk_ID144_S3_StV24A_0_5_out5	Nuuk	V24A_0_5_out5	0_5	2020	V24A	0_05	outfield	144	NA	2021-04-09	NA
Nuuk_ID145_S3_StV24A_5_10_out6	Nuuk	V24A_5_10_out6	5_10	2020	V24A	05_10	outfield	145	NA	2021-04-09	NA
Nuuk_ID146_S3_StV24A_0_5_out7	Nuuk	V24A_0_5_out7	0_5	2020	V24A	0_05	outfield	146	NA	2021-04-09	NA
Nuuk_ID147_S3_StV24A_5_10_out8	Nuuk	V24A_5_10_out8	5_10	2020	V24A	05_10	outfield	147	NA	2021-04-09	NA
Nuuk_ID148_S3_StV24A_0_5_out9	Nuuk	V24A_0_5_out9	0_5	2020	V24A	0_05	outfield	148	NA	2021-04-09	NA
Nuuk_ID149_S3_StV24A_5_10_out10	Nuuk	V24A_5_10_out10	5_10	2020	V24A	05_10	outfield	149	NA	2021-04-09	NA
Nuuk_ID150_S3_StV24A_8_1915_mid1	Nuuk	V24A_15_mid1	15	2020	V24A	15_20	midden	150	vegetal	2021-04-09	NA
Nuuk_ID151_S3_StV24A_8_1915_mid2	Nuuk	V24A_15_mid2	15	2020	V24A	15_20	midden	151	vegetal	2021-04-09	NA
Nuuk_ID152_S3_StV24A_8_1915_mid3	Nuuk	V24A_15_mid3	15	2020	V24A	15_20	midden	152	vegetal	2021-04-09	NA
Nuuk_ID153_S3_StV24A_19_4130_mid4	Nuuk	V24A_30_mid4	30	2020	V24A	30_40	midden	153	middenish	2021-04-09	NA
Nuuk_ID154_S3_StV24A_19_4130_mid5	Nuuk	V24A_30_mid5	30	2020	V24A	30_40	midden	154	middenish	2021-04-09	NA
Nuuk_ID155_S3_StV24A_19_4130_mid6	Nuuk	V24A_30_mid6	30	2020	V24A	30_40	midden	155	middenish	2021-04-09	NA
Nuuk_ID156_S3_StV24A_41_5145_mid7	Nuuk	V24A_45_mid7	45	2020	V24A	40_50	midden	156	midden	2021-04-09	NA
Nuuk_ID157_S3_StV24A_41_5145_mid8	Nuuk	V24A_45_mid8	45	2020	V24A	40_50	midden	157	midden	2021-04-09	NA
Nuuk_ID158_S3_StV24A_51_5955_mid9	Nuuk	V24A_45_mid9	45	2020	V24A	40_50	midden	158	midden	2021-04-12	NA
Nuuk_ID159_S3_StV24A_51_5955_mid10	Nuuk	V24A_55_mid10	55	2020	V24A	50_60	midden	159	midden deposits	2021-04-12	NA
Nuuk_ID160_S3_StV24A_51_5955_mid11	Nuuk	V24A_55_mid11	55	2020	V24A	50_60	midden	160	midden deposits	2021-04-12	NA
Nuuk_ID161_S3_StV24A_51_5955_mid12	Nuuk	V24A_55_mid12	55	2020	V24A	50_60	midden	161	midden deposits	2021-04-12	NA
Nuuk_ID162_S3_StV24A_59_6360_mid13	Nuuk	V24A_60_mid13	60	2020	V24A	60_70	midden	162	midden deposits	2021-04-12	NA
Nuuk_ID163_S3_StV24A_59_6360_mid14	Nuuk	V24A_60_mid14	60	2020	V24A	60_70	midden	163	midden deposits	2021-04-12	NA
Nuuk_ID164_S3_StV24A_59_6360_mid15	Nuuk	V24A_60_mid15	60	2020	V24A	60_70	midden	164	midden deposits	2021-04-12	NA
Nuuk_ID165_S3_StV24A_63_7165_mid16	Nuuk	V24A_65_mid16	65	2020	V24A	60_70	midden	165	midden deposits	2021-04-12	NA
Nuuk_ID166_S3_StV24A_63_7165_mid17	Nuuk	V24A_65_mid17	65	2020	V24A	60_70	midden	166	midden deposits	2021-04-12	NA
Nuuk_ID167_S3_StV24A_63_7165_mid18	Nuuk	V24A_65_mid18	65	2020	V24A	60_70	midden	167	midden deposits	2021-04-12	NA
Nuuk_ID168_S3_StV24A_72_mid19	Nuuk	V24A_72_mid19	72	2020	V24A	70_80	midden	168	permafrost	2021-04-12	NA
Nuuk_ID169_S3_StV24A_72_mid20	Nuuk	V24A_72_mid20	72	2020	V24A	70_80	midden	169	permafrost	2021-04-12	NA
Nuuk_ID170_S3_StV24A_72_mid21	Nuuk	V24A_72_mid21	72	2020	V24A	70_80	midden	170	permafrost	2021-04-12	NA
Nuuk_ID171_S5_StNuuk_11_mid1	Nuuk	Nuuk_11_mid1	11	2020	S5	10_15	midden	171	NA	2021-04-12	NA
Nuuk_ID172_S5_StNuuk_11_mid2	Nuuk	Nuuk_11_mid2	11	2020	S5	10_15	midden	172	NA	2021-04-13	NA
Nuuk_ID173_S5_StNuuk_11_mid3	Nuuk	Nuuk_11_mid3	11	2020	S5	10_15	midden	173	NA	2021-04-13	N197
Nuuk_ID174_S5_StNuuk_20_mid4	Nuuk	Nuuk_20_mid4	20	2020	S5	20_30	midden	174	NA	2021-04-13	NA
Nuuk_ID175_S5_StNuuk_20_mid5	Nuuk	Nuuk_20_mid5	20	2020	S5	20_30	midden	175	NA	2021-04-13	NA
Nuuk_ID176_S5_StNuuk_20_mid6	Nuuk	Nuuk_20_mid6	20	2020	S5	20_30	midden	176	NA	2021-04-13	NA
Nuuk_ID177_S5_StNuuk_30_mid7	Nuuk	Nuuk_30_mid7	30	2020	S5	30_40	midden	177	NA	2021-04-13	NA
Nuuk_ID178_S5_StNuuk_30_mid8	Nuuk	Nuuk_30_mid8	30	2020	S5	30_40	midden	178	NA	2021-04-13	NA
Nuuk_ID179_S5_StNuuk_30_mid9	Nuuk	Nuuk_30_mid9	30	2020	S5	30_40	midden	179	NA	2021-04-13	NA
Nuuk_ID180_S5_StNuuk_40_mid10	Nuuk	Nuuk_40_mid10	40	2020	S5	40_50	midden	180	NA	2021-04-13	NA
Nuuk_ID181_S5_StNuuk_40_mid11	Nuuk	Nuuk_40_mid11	40	2020	S5	40_50	midden	181	NA	2021-04-13	NA
Nuuk_ID182_S5_StNuuk_40_mid12	Nuuk	Nuuk_40_mid12	40	2020	S5	40_50	midden	182	NA	2021-04-13	NA
Nuuk_ID183_S5_StNuuk_50_mid13	Nuuk	Nuuk_50_mid13	50	2020	S5	50_60	midden	183	NA	2021-04-13	NA
Nuuk_ID184_S5_StNuuk_50_mid14	Nuuk	Nuuk_50_mid14	50	2020	S5	50_60	midden	184	NA	2021-04-13	NA
Nuuk_ID185_S5_StNuuk_50_mid15	Nuuk	Nuuk_50_mid15	50	2020	S5	50_60	midden	185	NA	2021-04-13	NA
Nuuk_ID186_S5_StNuuk_60_mid16	Nuuk	Nuuk_60_mid16	60	2020	S5	60_70	midden	186	NA	2021-04-13	NA
Nuuk_ID187_S5_StNuuk_60_mid17	Nuuk	Nuuk_60_mid17	60	2020	S5	60_70	midden	187	NA	2021-04-14	NA
Nuuk_ID188_S5_StNuuk_60_mid18	Nuuk	Nuuk_60_mid18	60	2020	S5	60_70	midden	188	NA	2021-04-14	NA
Nuuk_ID189_S5_StNuuk_70_mid19	Nuuk	Nuuk_70_mid19	70	2020	S5	70_80	midden	189	NA	2021-04-14	NA
Nuuk_ID190_S5_StNuuk_70_mid20	Nuuk	Nuuk_70_mid20	70	2020	S5	70_80	midden	190	NA	2021-04-14	NA
Nuuk_ID191_S5_StNuuk_70_mid21	Nuuk	Nuuk_70_mid21	70	2020	S5	70_80	midden	191	NA	2021-04-14	NA
Nuuk_ID192_S5_StNuuk_41_mid22	Nuuk	Nuuk_41_mid22	41	2020	S5	40_50	midden	192	wood	2021-04-14	NA
Nuuk_ID193_S5_StNuuk_41_mid23	Nuuk	Nuuk_41_mid23	41	2020	S5	40_50	midden	193	wood	2021-04-14	NA
Nuuk_ID194_S5_StNuuk_46_mid24	Nuuk	Nuuk_46_mid24	46	2020	S5	40_50	midden	194	black layer	2021-04-14	NA
Nuuk_ID195_S5_StNuuk_46_mid25	Nuuk	Nuuk_46_mid25	46	2020	S5	40_50	midden	195	black layer	2021-04-14	NA
Nuuk_ID196_S5_StNuuk_44_mid26	Nuuk	Nuuk_44_mid26	44	2020	S5	40_50	midden	196	black layer	2021-04-14	NA
Nuuk_ID205_S4_StV26A_0_5_inf1	Nuuk	V26A_0_5_inf1	0_5	2020	V26A	0_05	infield	205	NA	2021-04-15	S201
Nuuk_ID206_S4_StV26A_5_10_inf2	Nuuk	V26A_5_10_inf2	5_10	2020	V26A	05_10	infield	206	NA	2021-04-15	NA
Nuuk_ID207_S4_StV26A_0_5_inf3	Nuuk	V26A_0_5_inf3	0_5	2020	V26A	0_05	infield	207	NA	2021-04-15	NA
Nuuk_ID208_S4_StV26A_5_10_inf4	Nuuk	V26A_5_10_inf4	5_10	2020	V26A	05_10	infield	208	NA	2021-04-15	NA
Nuuk_ID209_S4_StV26A_0_5_inf5	Nuuk	V26A_0_5_inf5	0_5	2020	V26A	0_05	infield	209	NA	2021-04-15	NA
Nuuk_ID210_S4_StV26A_5_10_inf6	Nuuk	V26A_5_10_inf6	5_10	2020	V26A	05_10	infield	210	NA	2021-04-15	NA
Nuuk_ID211_S4_StV26A_0_5_inf7	Nuuk	V26A_0_5_inf7	0_5	2020	V26A	0_05	infield	211	NA	2021-04-15	NA
Nuuk_ID212_S4_StV26A_5_10_inf8	Nuuk	V26A_5_10_inf8	5_10	2020	V26A	05_10	infield	212	NA	2021-04-15	NA
Nuuk_ID213_S4_StV26A_0_5_inf9	Nuuk	V26A_0_5_inf9	0_5	2020	V26A	0_05	infield	213	NA	2021-04-15	NA
Nuuk_ID214_S4_StV26A_5_10_inf10	Nuuk	V26A_5_10_inf10	5_10	2020	V26A	05_10	infield	214	NA	2021-04-15	NA
Nuuk_ID215_S4_StV26A_0_5_inf11	Nuuk	V26A_0_5_inf11	0_5	2020	V26A	0_05	infield	215	NA	2021-04-15	NA
Nuuk_ID216_S4_StV26A_5_10_inf12	Nuuk	V26A_5_10_inf12	5_10	2020	V26A	05_10	infield	216	NA	2021-04-15	NA
Nuuk_ID217_S4_StV26A_0_5_inf13	Nuuk	V26A_0_5_inf13	0_5	2020	V26A	0_05	infield	217	NA	2021-04-15	NA
Nuuk_ID218_S4_StV26A_5_10_inf14	Nuuk	V26A_5_10_inf14	5_10	2020	V26A	05_10	infield	218	NA	2021-04-15	NA
Nuuk_ID219_S4_StV26A_0_5_inf15	Nuuk	V26A_0_5_inf15	0_5	2020	V26A	0_05	infield	219	NA	2021-04-15	NA
Nuuk_ID220_S4_StV26A_5_10_inf16	Nuuk	V26A_5_10_inf16	5_10	2020	V26A	05_10	infield	220	NA	2021-04-15	NA
Nuuk_ID221_S4_StV26A_0_5_inf17	Nuuk	V26A_0_5_inf17	0_5	2020	V26A	0_05	infield	221	NA	2021-04-15	NA
Nuuk_ID222_S4_StV26A_5_10_inf18	Nuuk	V26A_5_10_inf18	5_10	2020	V26A	05_10	infield	222	NA	2021-04-15	NA
Nuuk_ID223_S4_StV26A_0_5_inf19	Nuuk	V26A_0_5_inf19	0_5	2020	V26A	0_05	infield	223	NA	2021-04-15	NA
Nuuk_ID224_S4_StV26A_5_10_inf20	Nuuk	V26A_5_10_inf20	5_10	2020	V26A	05_10	infield	224	NA	2021-04-15	NA
Ser_ID438_30_Mar1	Sermermiut	30_Mar1	30	2020	Ser	30_40	marine forland	438	marine forland	2021-04-15	NA
Ser_ID439_30_Mar2	Sermermiut	30_Mar2	30	2020	Ser	30_40	marine forland	439	marine forland	2021-04-19	NA
Ser_ID441_30_Mar4	Sermermiut	30_Mar4	30	2020	Ser	30_40	marine forland	441	marine forland	2021-04-19	NA
Ser_ID442_15_Bea1	Sermermiut	15_Bea1	15	2020	Ser	15_20	beach sediment	442	beach sediment	2021-04-15	NA
Ser_ID443_15_Bea2	Sermermiut	15_Bea2	15	2020	Ser	15_20	beach sediment	443	beach sediment	2021-04-19	NA
Ser_ID446_0_5_Sed1	Sermermiut	0_5_Sed1	0_5	2020	Cli_ser	0_05	cliff sediment	446	cliff sediment	2021-04-15	NA
Ser_ID447_0_5_Sed2	Sermermiut	0_5_Sed2	0_5	2020	Cli_ser	0_05	cliff sediment	447	cliff sediment	2021-04-19	NA
Ser_ID449_0_5_Sed4	Sermermiut	0_5_Sed4	0_5	2020	Cli_ser	0_05	cliff sediment	449	cliff sediment	2021-04-19	NA
Ser_ID450_0_5_Sed5	Sermermiut	0_5_Sed5	0_5	2020	Cli_ser	0_05	cliff sediment	450	cliff sediment	2021-04-15	NA
Ser_ID451_0_5_Sed6	Sermermiut	0_5_Sed6	0_5	2020	Cli_ser	0_05	cliff sediment	451	cliff sediment	2021-04-19	NA
Ser_ID452_0_5_Sed7	Sermermiut	0_5_Sed7	0_5	2020	Cli_ser	0_05	cliff sediment	452	cliff sediment	2021-04-15	NA
Ser_ID453_0_5_Sed8	Sermermiut	0_5_Sed8	0_5	2020	Cli_ser	0_05	cliff sediment	453	cliff sediment	2021-04-19	NA
Ser_ID454_0_Cli1	Sermermiut	0_Cli1	0	2020	Cli_ser	0_05	cliff sediment+midden	454	midden+cliff sediment	2021-04-15	NA
Ser_ID455_0_Cli2	Sermermiut	0_Cli2	0	2020	Cli_ser	0_05	cliff sediment+midden	455	midden+cliff sediment	2021-04-19	NA
Ser_ID456_0_Cli3	Sermermiut	0_Cli3	0	2020	Cli_ser	0_05	cliff sediment+midden	456	midden+cliff sediment	2021-04-15	NA
Ser_ID457_0_Cli4	Sermermiut	0_Cli4	0	2020	Cli_ser	0_05	cliff sediment+midden	457	midden+cliff sediment	2021-04-19	NA
Ser_ID458_0_Cli5	Sermermiut	0_Cli5	0	2020	Cli_ser	0_05	cliff sediment+midden	458	midden+cliff sediment	2021-04-15	NA
Ser_ID459_0_Cli6	Sermermiut	0_Cli6	0	2020	Cli_ser	0_05	cliff sediment+midden	459	midden+cliff sediment	2021-04-19	NA
Ser_ID460_0_Cli7	Sermermiut	0_Cli7	0	2020	Cli_ser	0_05	cliff sediment+midden	460	midden+cliff sediment	2021-04-15	NA
Ser_ID461_0_Cli8	Sermermiut	0_Cli8	0	2020	Cli_ser	0_05	cliff sediment+midden	461	midden+cliff sediment	2021-04-19	NA
Ser_ID462_0_CliT1	Sermermiut	0_CliT1	0	2020	Cli_ser	0_05	cliff sediment+midden+vegetation	462	vegetation+midden+cliff sediment	2021-04-15	NA
Ser_ID463_0_CliT2	Sermermiut	0_CliT2	0	2020	Cli_ser	0_05	cliff sediment+midden+vegetation	463	vegetation+midden+cliff sediment	2021-04-19	NA
Ser_ID464_0_CliT3	Sermermiut	0_CliT3	0	2020	Cli_ser	0_05	cliff sediment+midden+vegetation	464	vegetation+midden+cliff sediment	2021-04-15	NA
Ser_ID465_0_CliT4	Sermermiut	0_CliT4	0	2020	Cli_ser	0_05	cliff sediment+midden+vegetation	465	vegetation+midden+cliff sediment	2021-04-19	NA
Mid_ID_A1_4_Midden	Qajaa	A1_4	0	2019	Mid	0_05	midden	225	midden	2021-05-20	NA
Mid_ID_A1_6B_Midden	Qajaa	A1_6B	0	2019	Mid	0_05	midden	226	midden	2021-05-20	NA
Mid_ID_A1_9A_Midden	Qajaa	A1_9A	0	2019	Mid	0_05	midden	227	midden	2021-05-20	NA
Mid_ID_A1_10_Midden	Qajaa	A1_10	0	2019	Mid	0_05	midden	228	midden	2021-05-20	NA
Mid_ID_A1_17A_Midden	Qajaa	A1_17A	0	2019	Mid	0_05	midden	229	midden	2021-05-20	NA
Mid_ID_A1_20B_Midden	Qajaa	A1_20B	0	2019	Mid	0_05	midden	230	midden	2021-05-20	NA
Mid_ID_A1_23A_Midden	Qajaa	A1_23A	0	2019	Mid	0_05	midden	231	midden	2021-05-20	NA
Mid_ID_A1_25_Midden	Qajaa	A1_25	0	2019	Mid	0_05	midden	232	midden	2021-05-20	NA
Mid_ID_A1_26A_Midden	Qajaa	A1_26A	0	2019	Mid	0_05	midden	233	midden	2021-05-20	NA

## Sheet: accession numbers
Table S1b. Overview of samples and acession numbers
Experiment Accession	Experiment Title	Organism Name	Instrument	Submitter	Study Accession	Study Title	Sample Accession	Sample Title	Total Size, Mb	Total RUNs	Total Spots	Total Bases	Library Name	Library Strategy	Library Source	Library Selection
ERX15344513	Raw reads: DTU_2021_1010043_1_MG_Nar_ID54_SFE_P19_5_10_S0_L001	soil metagenome	Illumina NovaSeq 6000	Centre for Genomic Epidemiology, National Food Ins	ERP184411	Midden microbiomes	ERS27249590		4222.28	1	45180960	13644649920		OTHER	METAGENOMIC	RANDOM
ERX15346576	Raw reads: DTU_2021_1010020_1_MG_Nar_ID26_SFC_P9_5_10_S0_L001	soil metagenome	Illumina NovaSeq 6000	Centre for Genomic Epidemiology, National Food Ins	ERP184411	Midden microbiomes	ERS27249567		4345.94	1	46674079	14095571858		OTHER	METAGENOMIC	RANDOM
ERX15346189	Raw reads: DTU_2021_1010109_1_MG_Nuuk_ID125_S3_StV24A_0_5_C1_S0_L001	soil metagenome	Illumina NovaSeq 6000	Centre for Genomic Epidemiology, National Food Ins	ERP184411	Midden microbiomes	ERS27249656		3781.07	1	43289735	13073499970		OTHER	METAGENOMIC	RANDOM
ERX15346142	Raw reads: DTU_2021_1010137_1_MG_Nuuk_ID155_S3_StV24A_19_4130_mid6_S0_L001	soil metagenome	Illumina NovaSeq 6000	Centre for Genomic Epidemiology, National Food Ins	ERP184411	Midden microbiomes	ERS27249684		4024.29	1	44746611	13513476522		OTHER	METAGENOMIC	RANDOM
ERX15346442	Raw reads: DTU_2021_1010134_1_MG_Nuuk_ID152_S3_StV24A_8_1915_mid3_S0_L001	soil metagenome	Illumina NovaSeq 6000	Centre for Genomic Epidemiology, National Food Ins	ERP184411	Midden microbiomes	ERS27249681		4104.96	1	46709103	14106149106		OTHER	METAGENOMIC	RANDOM
ERX15346390	Raw reads: DTU_2021_1010054_1_MG_Nuuk_ID65_S1_StV23C_0_5_C1_S0_L001	soil metagenome	Illumina NovaSeq 6000	Centre for Genomic Epidemiology, National Food Ins	ERP184411	Midden microbiomes	ERS27249601		3857.51	1	42757230	12912683460		OTHER	METAGENOMIC	RANDOM
ERX15345946	Raw reads: DTU_2021_1010008_1_MG_Nar_ID12_SFA_P4_0_5_C4_S61_L001	soil metagenome	Illumina NovaSeq 6000	Centre for Genomic Epidemiology, National Food Ins	ERP184411	Midden microbiomes	ERS27249555		5230.12	1	57183877	17269530854		OTHER	METAGENOMIC	RANDOM
ERX15346089	Raw reads: DTU_2021_1010156_1_MG_Nuuk_ID174_S5_StNuuk_20_mid4_S0_L001	soil metagenome	Illumina NovaSeq 6000	Centre for Genomic Epidemiology, National Food Ins	ERP184411	Midden microbiomes	ERS27249703		3802.97	1	44729526	13508316852		OTHER	METAGENOMIC	RANDOM
ERX15346284	Raw reads: DTU_2021_1010072_1_MG_Nuuk_ID86_S1_StV23C_0_5_out7_S0_L001	soil metagenome	Illumina NovaSeq 6000	Centre for Genomic Epidemiology, National Food Ins	ERP184411	Midden microbiomes	ERS27249619		3948.78	1	44471789	13430480278		OTHER	METAGENOMIC	RANDOM
ERX15346342	Raw reads: DTU_2021_1010065_1_MG_Nuuk_ID79_S1_StV23C_NA_sf1_S0_L001	soil metagenome	Illumina NovaSeq 6000	Centre for Genomic Epidemiology, National Food Ins	ERP184411	Midden microbiomes	ERS27249612		4800.23	1	53256167	16083362434		OTHER	METAGENOMIC	RANDOM
ERX15346239	Raw reads: DTU_2021_1010125_1_MG_Nuuk_ID143_S3_StV24A_5_10_out4_S0_L001	soil metagenome	Illumina NovaSeq 6000	Centre for Genomic Epidemiology, National Food Ins	ERP184411	Midden microbiomes	ERS27249672		4491.14	1	48818882	14743302364		OTHER	METAGENOMIC	RANDOM
ERX15345991	Raw reads: DTU_2021_1010028_1_MG_Nar_ID37_SFD_P13_0_5_S0_L001	soil metagenome	Illumina NovaSeq 6000	Centre for Genomic Epidemiology, National Food Ins	ERP184411	Midden microbiomes	ERS27249575		3828.36	1	43434329	13117167358		OTHER	METAGENOMIC	RANDOM
ERX15346043	Raw reads: DTU_2021_1010032_1_MG_Nar_ID41_SFD_P15_0_5_S0_L001	soil metagenome	Illumina NovaSeq 6000	Centre for Genomic Epidemiology, National Food Ins	ERP184411	Midden microbiomes	ERS27249579		4546.86	1	48397675	14616097850		OTHER	METAGENOMIC	RANDOM
ERX15346486	Raw reads: DTU_2021_1010064_1_MG_Nuuk_ID78_S1_StV23C_5_10_inf10_S0_L001	soil metagenome	Illumina NovaSeq 6000	Centre for Genomic Epidemiology, National Food Ins	ERP184411	Midden microbiomes	ERS27249611		3636.21	1	42411086	12808147972		OTHER	METAGENOMIC	RANDOM
ERX15344676	Raw reads: DTU_2021_1010029_1_MG_Nar_ID38_SFD_P13_5_10_S0_L001	soil metagenome	Illumina NovaSeq 6000	Centre for Genomic Epidemiology, National Food Ins	ERP184411	Midden microbiomes	ERS27249576		4745.44	1	54143046	16351199892		OTHER	METAGENOMIC	RANDOM
ERX15343908	Raw reads: DTU_2021_1010034_1_MG_Nar_ID43_SFD_P16_0_5_S0_L001	soil metagenome	Illumina NovaSeq 6000	Centre for Genomic Epidemiology, National Food Ins	ERP184411	Midden microbiomes	ERS27249581		4545.91	1	48528471	14655598242		OTHER	METAGENOMIC	RANDOM
ERX15343998	Raw reads: DTU_2021_1010095_1_MG_Nuuk_ID111_S2_StV23B_5_10_inf8_S0_L001	soil metagenome	Illumina NovaSeq 6000	Centre for Genomic Epidemiology, National Food Ins	ERP184411	Midden microbiomes	ERS27249642		4779.27	1	51270032	15483549664		OTHER	METAGENOMIC	RANDOM
ERX15344584	Raw reads: DTU_2021_1010021_1_MG_Nar_ID27_SFC_P10_0_5_S0_L001	soil metagenome	Illumina NovaSeq 6000	Centre for Genomic Epidemiology, National Food Ins	ERP184411	Midden microbiomes	ERS27249568		4411.31	1	47660622	14393507844		OTHER	METAGENOMIC	RANDOM
ERX15344063	Raw reads: DTU_2021_1010040_1_MG_Nar_ID51_SFE_P18_0_5_S0_L001	soil metagenome	Illumina NovaSeq 6000	Centre for Genomic Epidemiology, National Food Ins	ERP184411	Midden microbiomes	ERS27249587		3352.93	1	38234769	11546900238		OTHER	METAGENOMIC	RANDOM
ERX15344598	Raw reads: DTU_2021_1010094_1_MG_Nuuk_ID110_S2_StV23B_0_5_inf7_S0_L001	soil metagenome	Illumina NovaSeq 6000	Centre for Genomic Epidemiology, National Food Ins	ERP184411	Midden microbiomes	ERS27249641		4394.44	1	46402280	14013488560		OTHER	METAGENOMIC	RANDOM
ERX15344579	Raw reads: DTU_2021_1010161_1_MG_Nuuk_ID179_S5_StNuuk_30_mid9_S0_L001	soil metagenome	Illumina NovaSeq 6000	Centre for Genomic Epidemiology, National Food Ins	ERP184411	Midden microbiomes	ERS27249708		3998.62	1	44814681	13534033662		OTHER	METAGENOMIC	RANDOM
ERX15344038	Raw reads: DTU_2021_1010121_1_MG_Nuuk_ID139_S3_StV24A_NA_sf1_S0_L001	soil metagenome	Illumina NovaSeq 6000	Centre for Genomic Epidemiology, National Food Ins	ERP184411	Midden microbiomes	ERS27249668		3825.92	1	43715047	13201944194		OTHER	METAGENOMIC	RANDOM
ERX15344776	Raw reads: DTU_2021_1010131_1_MG_Nuuk_ID149_S3_StV24A_5_10_out10_S0_L001	soil metagenome	Illumina NovaSeq 6000	Centre for Genomic Epidemiology, National Food Ins	ERP184411	Midden microbiomes	ERS27249678		5088.37	1	54146263	16352171426		OTHER	METAGENOMIC	RANDOM
ERX15343301	Raw reads: DTU_2021_1010017_1_MG_Nar_ID23_SFB_P8_0_5_S0_L001	soil metagenome	Illumina NovaSeq 6000	Centre for Genomic Epidemiology, National Food Ins	ERP184411	Midden microbiomes	ERS27249564		4435.95	1	50070909	15121414518		OTHER	METAGENOMIC	RANDOM
ERX15343032	Raw reads: DTU_2021_1010023_1_MG_Nar_ID29_SFC_P11_0_5_S0_L001	soil metagenome	Illumina NovaSeq 6000	Centre for Genomic Epidemiology, National Food Ins	ERP184411	Midden microbiomes	ERS27249570		4605.92	1	49227340	14866656680		OTHER	METAGENOMIC	RANDOM
ERX15344448	Raw reads: DTU_2021_1010066_1_MG_Nuuk_ID80_S1_StV23C_0_5_out1_S0_L001	soil metagenome	Illumina NovaSeq 6000	Centre for Genomic Epidemiology, National Food Ins	ERP184411	Midden microbiomes	ERS27249613		5210.7	1	58187490	17572621980		OTHER	METAGENOMIC	RANDOM
ERX15342692	Raw reads: DTU_2021_1010051_1_MG_Nar_ID62_SFF_P23_5_10_S0_L001	soil metagenome	Illumina NovaSeq 6000	Centre for Genomic Epidemiology, National Food Ins	ERP184411	Midden microbiomes	ERS27249598		3789.62	1	43479968	13130950336		OTHER	METAGENOMIC	RANDOM
ERX15344079	Raw reads: DTU_2021_1010084_1_MG_Nuuk_ID98_S1_StV23C_49_mid9_S0_L001	soil metagenome	Illumina NovaSeq 6000	Centre for Genomic Epidemiology, National Food Ins	ERP184411	Midden microbiomes	ERS27249631		3771	1	43370543	13097903986		OTHER	METAGENOMIC	RANDOM
ERX15344441	Raw reads: DTU_2021_1010087_1_MG_Nuuk_ID103_S2_StV23B_NA_C4_S0_L001	soil metagenome	Illumina NovaSeq 6000	Centre for Genomic Epidemiology, National Food Ins	ERP184411	Midden microbiomes	ERS27249634		4017.69	1	41149504	12427150208		OTHER	METAGENOMIC	RANDOM
ERX15344520	Raw reads: DTU_2021_1010033_1_MG_Nar_ID42_SFD_P15_5_10_S0_L001	soil metagenome	Illumina NovaSeq 6000	Centre for Genomic Epidemiology, National Food Ins	ERP184411	Midden microbiomes	ERS27249580		4421.94	1	46890878	14161045156		OTHER	METAGENOMIC	RANDOM
ERX15344629	Raw reads: DTU_2021_1010024_1_MG_Nar_ID30_SFC_P11_5_10_S0_L001	soil metagenome	Illumina NovaSeq 6000	Centre for Genomic Epidemiology, National Food Ins	ERP184411	Midden microbiomes	ERS27249571		5108.98	1	58660284	17715405768		OTHER	METAGENOMIC	RANDOM
ERX15344779	Raw reads: DTU_2021_1010079_1_MG_Nuuk_ID93_S1_StV23C_19_mid4_S0_L001	soil metagenome	Illumina NovaSeq 6000	Centre for Genomic Epidemiology, National Food Ins	ERP184411	Midden microbiomes	ERS27249626		3950.46	1	45026590	13598030180		OTHER	METAGENOMIC	RANDOM
ERX15344486	Raw reads: DTU_2021_1010157_1_MG_Nuuk_ID175_S5_StNuuk_20_mid5_S0_L001	soil metagenome	Illumina NovaSeq 6000	Centre for Genomic Epidemiology, National Food Ins	ERP184411	Midden microbiomes	ERS27249704		5262.82	1	57378195	17328214890		OTHER	METAGENOMIC	RANDOM
ERX15344591	Raw reads: DTU_2021_1010110_1_MG_Nuuk_ID128_S3_StV24A_NA_C4_S0_L001	soil metagenome	Illumina NovaSeq 6000	Centre for Genomic Epidemiology, National Food Ins	ERP184411	Midden microbiomes	ERS27249657		6935.84	1	75736320	22872368640		OTHER	METAGENOMIC	RANDOM
ERX15343388	Raw reads: DTU_2021_1010078_1_MG_Nuuk_ID92_S1_StV23C_19_mid3_S0_L001	soil metagenome	Illumina NovaSeq 6000	Centre for Genomic Epidemiology, National Food Ins	ERP184411	Midden microbiomes	ERS27249625		4063.68	1	45508835	13743668170		OTHER	METAGENOMIC	RANDOM
ERX15344488	Raw reads: DTU_2021_1010098_1_MG_Nuuk_ID114_S2_StV23B_NA_sf1_S0_L001	soil metagenome	Illumina NovaSeq 6000	Centre for Genomic Epidemiology, National Food Ins	ERP184411	Midden microbiomes	ERS27249645		4307.62	1	44694622	13497775844		OTHER	METAGENOMIC	RANDOM
ERX15344031	Raw reads: DTU_2021_1010013_1_MG_Nar_ID19_SFB_P6_0_5_S0_L001	soil metagenome	Illumina NovaSeq 6000	Centre for Genomic Epidemiology, National Food Ins	ERP184411	Midden microbiomes	ERS27249560		3683.89	1	42958367	12973426834		OTHER	METAGENOMIC	RANDOM
ERX15342832	Raw reads: DTU_2021_1010015_1_MG_Nar_ID21_SFB_P7_0_5_S0_L001	soil metagenome	Illumina NovaSeq 6000	Centre for Genomic Epidemiology, National Food Ins	ERP184411	Midden microbiomes	ERS27249562		4721.06	1	52713199	15919386098		OTHER	METAGENOMIC	RANDOM
ERX15344558	Raw reads: DTU_2021_1010019_1_MG_Nar_ID25_SFC_P9_0_5_S0_L001	soil metagenome	Illumina NovaSeq 6000	Centre for Genomic Epidemiology, National Food Ins	ERP184411	Midden microbiomes	ERS27249566		4147.2	1	46819873	14139601646		OTHER	METAGENOMIC	RANDOM
ERX15343951	Raw reads: DTU_2021_1010097_1_MG_Nuuk_ID113_S2_StV23B_5_10_inf10_S0_L001	soil metagenome	Illumina NovaSeq 6000	Centre for Genomic Epidemiology, National Food Ins	ERP184411	Midden microbiomes	ERS27249644		3832.36	1	42889430	12952607860		OTHER	METAGENOMIC	RANDOM
ERX15343954	Raw reads: DTU_2021_1010151_1_MG_Nuuk_ID169_S3_StV24A_72_mid20_S0_L001	soil metagenome	Illumina NovaSeq 6000	Centre for Genomic Epidemiology, National Food Ins	ERP184411	Midden microbiomes	ERS27249698		4109.14	1	45600101	13771230502		OTHER	METAGENOMIC	RANDOM
ERX15344640	Raw reads: DTU_2021_1010058_1_MG_Nuuk_ID72_S1_StV23C_5_10_inf4_S62_L001	soil metagenome	Illumina NovaSeq 6000	Centre for Genomic Epidemiology, National Food Ins	ERP184411	Midden microbiomes	ERS27249605		4320.24	1	48093128	14524124656		OTHER	METAGENOMIC	RANDOM
ERX15344491	Raw reads: DTU_2021_1010063_1_MG_Nuuk_ID77_S1_StV23C_0_5_inf9_S0_L001	soil metagenome	Illumina NovaSeq 6000	Centre for Genomic Epidemiology, National Food Ins	ERP184411	Midden microbiomes	ERS27249610		3844.99	1	43562024	13155731248		OTHER	METAGENOMIC	RANDOM
ERX15344071	Raw reads: DTU_2021_1010046_1_MG_Nar_ID57_SFF_P21_0_5_S0_L001	soil metagenome	Illumina NovaSeq 6000	Centre for Genomic Epidemiology, National Food Ins	ERP184411	Midden microbiomes	ERS27249593		4698.26	1	50779240	15335330480		OTHER	METAGENOMIC	RANDOM
ERX15344683	Raw reads: DTU_2021_1010113_1_MG_Nuuk_ID131_S3_StV24A_0_5_inf3_S0_L001	soil metagenome	Illumina NovaSeq 6000	Centre for Genomic Epidemiology, National Food Ins	ERP184411	Midden microbiomes	ERS27249660		4284.92	1	48227434	14564685068		OTHER	METAGENOMIC	RANDOM
ERX15343962	Raw reads: DTU_2021_1010102_1_MG_Nuuk_ID118_S2_StV23B_5_10_out4_S0_L001	soil metagenome	Illumina NovaSeq 6000	Centre for Genomic Epidemiology, National Food Ins	ERP184411	Midden microbiomes	ERS27249649		3832.77	1	43037324	12997271848		OTHER	METAGENOMIC	RANDOM
ERX15344436	Raw reads: DTU_2021_1010112_1_MG_Nuuk_ID130_S3_StV24A_5_10_inf2_S0_L001	soil metagenome	Illumina NovaSeq 6000	Centre for Genomic Epidemiology, National Food Ins	ERP184411	Midden microbiomes	ERS27249659		11259.51	1	123604582	37328583764		OTHER	METAGENOMIC	RANDOM
ERX15344649	Raw reads: DTU_2021_1010117_1_MG_Nuuk_ID135_S3_StV24A_0_5_inf7_S0_L001	soil metagenome	Illumina NovaSeq 6000	Centre for Genomic Epidemiology, National Food Ins	ERP184411	Midden microbiomes	ERS27249664		4026.93	1	43337554	13087941308		OTHER	METAGENOMIC	RANDOM
ERX15344426	Raw reads: DTU_2021_1010130_1_MG_Nuuk_ID148_S3_StV24A_0_5_out9_S0_L001	soil metagenome	Illumina NovaSeq 6000	Centre for Genomic Epidemiology, National Food Ins	ERP184411	Midden microbiomes	ERS27249677		4377.49	1	50076824	15123200848		OTHER	METAGENOMIC	RANDOM
ERX15344509	Raw reads: DTU_2021_1010115_1_MG_Nuuk_ID133_S3_StV24A_0_5_inf5_S0_L001	soil metagenome	Illumina NovaSeq 6000	Centre for Genomic Epidemiology, National Food Ins	ERP184411	Midden microbiomes	ERS27249662		3838.97	1	43145206	13029852212		OTHER	METAGENOMIC	RANDOM
ERX15343992	Raw reads: DTU_2021_1010122_1_MG_Nuuk_ID140_S3_StV24A_0_5_out1_S0_L001	soil metagenome	Illumina NovaSeq 6000	Centre for Genomic Epidemiology, National Food Ins	ERP184411	Midden microbiomes	ERS27249669		3883.62	1	43702161	13198052622		OTHER	METAGENOMIC	RANDOM
ERX15344503	Raw reads: DTU_2021_1010155_1_MG_Nuuk_ID173_S5_StNuuk_11_mid3_S0_L001	soil metagenome	Illumina NovaSeq 6000	Centre for Genomic Epidemiology, National Food Ins	ERP184411	Midden microbiomes	ERS27249702		5100.04	1	55308471	16703158242		OTHER	METAGENOMIC	RANDOM
ERX15343905	Raw reads: DTU_2021_1010009_1_MG_Nar_ID13_SFB_P5_0_5_C1_S0_L001	soil metagenome	Illumina NovaSeq 6000	Centre for Genomic Epidemiology, National Food Ins	ERP184411	Midden microbiomes	ERS27249556		4650.23	1	49252170	14874155340		OTHER	METAGENOMIC	RANDOM
ERX15345620	Raw reads: DTU_2021_1010031_1_MG_Nar_ID40_SFD_P14_5_10_S0_L001	soil metagenome	Illumina NovaSeq 6000	Centre for Genomic Epidemiology, National Food Ins	ERP184411	Midden microbiomes	ERS27249578		3834.63	1	43068756	13006764312		OTHER	METAGENOMIC	RANDOM
ERX15344603	Raw reads: DTU_2021_1010003_1_MG_Nar_ID4_SFA_P2_5_10_S0_L001	soil metagenome	Illumina NovaSeq 6000	Centre for Genomic Epidemiology, National Food Ins	ERP184411	Midden microbiomes	ERS27249550		4495.21	1	50688603	15307958106		OTHER	METAGENOMIC	RANDOM
ERX15344497	Raw reads: DTU_2021_1010124_1_MG_Nuuk_ID142_S3_StV24A_0_5_out3_S0_L001	soil metagenome	Illumina NovaSeq 6000	Centre for Genomic Epidemiology, National Food Ins	ERP184411	Midden microbiomes	ERS27249671		4306	1	47127965	14232645430		OTHER	METAGENOMIC	RANDOM
ERX15344416	Raw reads: DTU_2021_1010018_1_MG_Nar_ID24_SFB_P8_5_10_S0_L001	soil metagenome	Illumina NovaSeq 6000	Centre for Genomic Epidemiology, National Food Ins	ERP184411	Midden microbiomes	ERS27249565		4892.44	1	55085257	16635747614		OTHER	METAGENOMIC	RANDOM
ERX15344569	Raw reads: DTU_2021_1010119_1_MG_Nuuk_ID137_S3_StV24A_0_5_inf9_S0_L001	soil metagenome	Illumina NovaSeq 6000	Centre for Genomic Epidemiology, National Food Ins	ERP184411	Midden microbiomes	ERS27249666		4114.66	1	44092687	13315991474		OTHER	METAGENOMIC	RANDOM
ERX15343720	Raw reads: DTU_2021_1010047_1_MG_Nar_ID58_SFF_P21_5_10_S0_L001	soil metagenome	Illumina NovaSeq 6000	Centre for Genomic Epidemiology, National Food Ins	ERP184411	Midden microbiomes	ERS27249594		3845.26	1	41753357	12609513814		OTHER	METAGENOMIC	RANDOM
ERX15344450	Raw reads: DTU_2021_1010038_1_MG_Nar_ID49_SFE_P17_0_5_S0_L001	soil metagenome	Illumina NovaSeq 6000	Centre for Genomic Epidemiology, National Food Ins	ERP184411	Midden microbiomes	ERS27249585		3866.94	1	44114214	13322492628		OTHER	METAGENOMIC	RANDOM
ERX15344043	Raw reads: DTU_2021_1010140_1_MG_Nuuk_ID158_S3_StV24A_51_5955_mid9_S0_L001	soil metagenome	Illumina NovaSeq 6000	Centre for Genomic Epidemiology, National Food Ins	ERP184411	Midden microbiomes	ERS27249687		3759.61	1	42464259	12824206218		OTHER	METAGENOMIC	RANDOM
ERX15344672	Raw reads: DTU_2021_1010142_1_MG_Nuuk_ID160_S3_StV24A_51_5955_mid11_S0_L001	soil metagenome	Illumina NovaSeq 6000	Centre for Genomic Epidemiology, National Food Ins	ERP184411	Midden microbiomes	ERS27249689		4071.28	1	45644111	13784521522		OTHER	METAGENOMIC	RANDOM
ERX15344555	Raw reads: DTU_2021_1010104_1_MG_Nuuk_ID120_S2_StV23B_5_10_out6_S0_L001	soil metagenome	Illumina NovaSeq 6000	Centre for Genomic Epidemiology, National Food Ins	ERP184411	Midden microbiomes	ERS27249651		4265.71	1	49026349	14805957398		OTHER	METAGENOMIC	RANDOM
ERX15345238	Raw reads: DTU_2021_1010160_1_MG_Nuuk_ID178_S5_StNuuk_30_mid8_S0_L001	soil metagenome	Illumina NovaSeq 6000	Centre for Genomic Epidemiology, National Food Ins	ERP184411	Midden microbiomes	ERS27249707		5046.65	1	58658451	17714852202		OTHER	METAGENOMIC	RANDOM
ERX15344607	Raw reads: DTU_2021_1010007_1_MG_Nar_ID8_SFA_P4_5_10_S0_L001	soil metagenome	Illumina NovaSeq 6000	Centre for Genomic Epidemiology, National Food Ins	ERP184411	Midden microbiomes	ERS27249554		4230.15	1	48122854	14533101908		OTHER	METAGENOMIC	RANDOM
ERX15344589	Raw reads: DTU_2021_1010080_1_MG_Nuuk_ID94_S1_StV23C_35_mid5_S0_L001	soil metagenome	Illumina NovaSeq 6000	Centre for Genomic Epidemiology, National Food Ins	ERP184411	Midden microbiomes	ERS27249627		3802.59	1	43338491	13088224282		OTHER	METAGENOMIC	RANDOM
ERX15344529	Raw reads: DTU_2021_1010093_1_MG_Nuuk_ID109_S2_StV23B_5_10_inf6_S0_L001	soil metagenome	Illumina NovaSeq 6000	Centre for Genomic Epidemiology, National Food Ins	ERP184411	Midden microbiomes	ERS27249640		4745.09	1	53906171	16279663642		OTHER	METAGENOMIC	RANDOM
ERX15344623	Raw reads: DTU_2021_1010068_1_MG_Nuuk_ID82_S1_StV23C_0_5_out3_S0_L001	soil metagenome	Illumina NovaSeq 6000	Centre for Genomic Epidemiology, National Food Ins	ERP184411	Midden microbiomes	ERS27249615		4540.5	1	48062902	14514996404		OTHER	METAGENOMIC	RANDOM
ERX15343989	Raw reads: DTU_2021_1010099_1_MG_Nuuk_ID115_S2_StV23B_0_5_out1_S0_L001	soil metagenome	Illumina NovaSeq 6000	Centre for Genomic Epidemiology, National Food Ins	ERP184411	Midden microbiomes	ERS27249646		4115.73	1	44011602	13291503804		OTHER	METAGENOMIC	RANDOM
ERX15344645	Raw reads: DTU_2021_1010136_1_MG_Nuuk_ID154_S3_StV24A_19_4130_mid5_S0_L001	soil metagenome	Illumina NovaSeq 6000	Centre for Genomic Epidemiology, National Food Ins	ERP184411	Midden microbiomes	ERS27249683		4778.24	1	52643886	15898453572		OTHER	METAGENOMIC	RANDOM
ERX15344523	Raw reads: DTU_2021_1010041_1_MG_Nar_ID52_SFE_P18_5_10_S0_L001	soil metagenome	Illumina NovaSeq 6000	Centre for Genomic Epidemiology, National Food Ins	ERP184411	Midden microbiomes	ERS27249588		3814.18	1	43027012	12994157624		OTHER	METAGENOMIC	RANDOM
ERX15344097	Raw reads: DTU_2021_1010002_1_MG_Nar_ID3_SFA_P2_0_5_S0_L001	soil metagenome	Illumina NovaSeq 6000	Centre for Genomic Epidemiology, National Food Ins	ERP184411	Midden microbiomes	ERS27249549		4198.94	1	46958975	14181610450		OTHER	METAGENOMIC	RANDOM
ERX15344500	Raw reads: DTU_2021_1010014_1_MG_Nar_ID20_SFB_P6_5_10_S0_L001	soil metagenome	Illumina NovaSeq 6000	Centre for Genomic Epidemiology, National Food Ins	ERP184411	Midden microbiomes	ERS27249561		3872.51	1	43293007	13074488114		OTHER	METAGENOMIC	RANDOM
ERX15344635	Raw reads: DTU_2021_1010091_1_MG_Nuuk_ID107_S2_StV23B_5_10_inf4_S0_L001	soil metagenome	Illumina NovaSeq 6000	Centre for Genomic Epidemiology, National Food Ins	ERP184411	Midden microbiomes	ERS27249638		4175.95	1	47549124	14359835448		OTHER	METAGENOMIC	RANDOM
ERX15344421	Raw reads: DTU_2021_1010070_1_MG_Nuuk_ID84_S1_StV23C_0_5_out5_S0_L001	soil metagenome	Illumina NovaSeq 6000	Centre for Genomic Epidemiology, National Food Ins	ERP184411	Midden microbiomes	ERS27249617		4557.55	1	48098484	14525742168		OTHER	METAGENOMIC	RANDOM
ERX15343876	Raw reads: DTU_2021_1010052_1_MG_Nar_ID63_SFF_P24_0_5_S0_L001	soil metagenome	Illumina NovaSeq 6000	Centre for Genomic Epidemiology, National Food Ins	ERP184411	Midden microbiomes	ERS27249599		3780.52	1	43174510	13038702020		OTHER	METAGENOMIC	RANDOM
ERX15344627	Raw reads: DTU_2021_1010081_1_MG_Nuuk_ID95_S1_StV23C_35_mid6_S0_L001	soil metagenome	Illumina NovaSeq 6000	Centre for Genomic Epidemiology, National Food Ins	ERP184411	Midden microbiomes	ERS27249628		4166.17	1	45883579	13856840858		OTHER	METAGENOMIC	RANDOM
ERX15344566	Raw reads: DTU_2021_1010045_1_MG_Nar_ID56_SFE_P20_5_10_S0_L001	soil metagenome	Illumina NovaSeq 6000	Centre for Genomic Epidemiology, National Food Ins	ERP184411	Midden microbiomes	ERS27249592		4585.09	1	49006074	14799834348		OTHER	METAGENOMIC	RANDOM
ERX15343912	Raw reads: DTU_2021_1010010_1_MG_Nar_ID16_SFB_P5_0_5_C4_S0_L001	soil metagenome	Illumina NovaSeq 6000	Centre for Genomic Epidemiology, National Food Ins	ERP184411	Midden microbiomes	ERS27249557		4558.33	1	48800008	14737602416		OTHER	METAGENOMIC	RANDOM
ERX15343977	Raw reads: DTU_2021_1010075_1_MG_Nuuk_ID89_S1_StV23C_5_10_out10_S0_L001	soil metagenome	Illumina NovaSeq 6000	Centre for Genomic Epidemiology, National Food Ins	ERP184411	Midden microbiomes	ERS27249622		3751.05	1	42951362	12971311324		OTHER	METAGENOMIC	RANDOM
ERX15345874	Raw reads: DTU_2021_1010001_1_MG_Nar_ID2_SFA_P1_5_10_S0_L001	soil metagenome	Illumina NovaSeq 6000	Centre for Genomic Epidemiology, National Food Ins	ERP184411	Midden microbiomes	ERS27249548		3779.07	1	43194719	13044805138		OTHER	METAGENOMIC	RANDOM
ERX15344818	Raw reads: DTU_2021_1010108_1_MG_Nuuk_ID124_S2_StV23B_5_10_out10_S0_L001	soil metagenome	Illumina NovaSeq 6000	Centre for Genomic Epidemiology, National Food Ins	ERP184411	Midden microbiomes	ERS27249655		4208.92	1	45294579	13678962858		OTHER	METAGENOMIC	RANDOM
ERX15344798	Raw reads: DTU_2021_1010076_1_MG_Nuuk_ID90_S1_StV23C_5_mid1_S0_L001	soil metagenome	Illumina NovaSeq 6000	Centre for Genomic Epidemiology, National Food Ins	ERP184411	Midden microbiomes	ERS27249623		3884.77	1	43668355	13187843210		OTHER	METAGENOMIC	RANDOM
ERX15344066	Raw reads: DTU_2021_1010139_1_MG_Nuuk_ID157_S3_StV24A_41_5145_mid8_S0_L001	soil metagenome	Illumina NovaSeq 6000	Centre for Genomic Epidemiology, National Food Ins	ERP184411	Midden microbiomes	ERS27249686		3843.85	1	42730362	12904569324		OTHER	METAGENOMIC	RANDOM
ERX15342914	Raw reads: DTU_2021_1010005_1_MG_Nar_ID6_SFA_P3_5_10_S0_L001	soil metagenome	Illumina NovaSeq 6000	Centre for Genomic Epidemiology, National Food Ins	ERP184411	Midden microbiomes	ERS27249552		3925.35	1	44513444	13443060088		OTHER	METAGENOMIC	RANDOM
ERX15344506	Raw reads: DTU_2021_1010037_1_MG_Nar_ID48_SFE_P17_0_5_C4_S0_L001	soil metagenome	Illumina NovaSeq 6000	Centre for Genomic Epidemiology, National Food Ins	ERP184411	Midden microbiomes	ERS27249584		4485.66	1	49940260	15081958520		OTHER	METAGENOMIC	RANDOM
ERX15344795	Raw reads: DTU_2021_1010152_1_MG_Nuuk_ID170_S3_StV24A_72_mid21_S0_L001	soil metagenome	Illumina NovaSeq 6000	Centre for Genomic Epidemiology, National Food Ins	ERP184411	Midden microbiomes	ERS27249699		4095.48	1	45319691	13686546682		OTHER	METAGENOMIC	RANDOM
ERX15343966	Raw reads: DTU_2021_1010138_1_MG_Nuuk_ID156_S3_StV24A_41_5145_mid7_S0_L001	soil metagenome	Illumina NovaSeq 6000	Centre for Genomic Epidemiology, National Food Ins	ERP184411	Midden microbiomes	ERS27249685		4310.01	1	46061355	13910529210		OTHER	METAGENOMIC	RANDOM
ERX15343899	Raw reads: DTU_2021_1010153_1_MG_Nuuk_ID171_S5_StNuuk_11_mid1_S0_L001	soil metagenome	Illumina NovaSeq 6000	Centre for Genomic Epidemiology, National Food Ins	ERP184411	Midden microbiomes	ERS27249700		4078.55	1	45524829	13748498358		OTHER	METAGENOMIC	RANDOM
ERX15344023	Raw reads: DTU_2021_1010141_1_MG_Nuuk_ID159_S3_StV24A_51_5955_mid10_S0_L001	soil metagenome	Illumina NovaSeq 6000	Centre for Genomic Epidemiology, National Food Ins	ERP184411	Midden microbiomes	ERS27249688		3992.54	1	44853753	13545833406		OTHER	METAGENOMIC	RANDOM
ERX15344656	Raw reads: DTU_2021_1010158_1_MG_Nuuk_ID176_S5_StNuuk_20_mid6_S0_L001	soil metagenome	Illumina NovaSeq 6000	Centre for Genomic Epidemiology, National Food Ins	ERP184411	Midden microbiomes	ERS27249705		3790.37	1	43435343	13117473586		OTHER	METAGENOMIC	RANDOM
ERX15343987	Raw reads: DTU_2021_1010090_1_MG_Nuuk_ID106_S2_StV23B_0_5_inf3_S0_L001	soil metagenome	Illumina NovaSeq 6000	Centre for Genomic Epidemiology, National Food Ins	ERP184411	Midden microbiomes	ERS27249637		4151.57	1	46758336	14121017472		OTHER	METAGENOMIC	RANDOM
ERX15342608	Raw reads: DTU_2021_1010004_1_MG_Nar_ID5_SFA_P3_0_5_S0_L001	soil metagenome	Illumina NovaSeq 6000	Centre for Genomic Epidemiology, National Food Ins	ERP184411	Midden microbiomes	ERS27249551		4693.43	1	53220413	16072564726		OTHER	METAGENOMIC	RANDOM
ERX15344786	Raw reads: DTU_2021_1010135_1_MG_Nuuk_ID153_S3_StV24A_19_4130_mid4_S0_L001	soil metagenome	Illumina NovaSeq 6000	Centre for Genomic Epidemiology, National Food Ins	ERP184411	Midden microbiomes	ERS27249682		3963.45	1	45159056	13638034912		OTHER	METAGENOMIC	RANDOM
ERX15344094	Raw reads: DTU_2021_1010105_1_MG_Nuuk_ID121_S2_StV23B_0_5_out7_S0_L001	soil metagenome	Illumina NovaSeq 6000	Centre for Genomic Epidemiology, National Food Ins	ERP184411	Midden microbiomes	ERS27249652		4312.37	1	45624072	13778469744		OTHER	METAGENOMIC	RANDOM
ERX15344594	Raw reads: DTU_2021_1010114_1_MG_Nuuk_ID132_S3_StV24A_5_10_inf4_S0_L001	soil metagenome	Illumina NovaSeq 6000	Centre for Genomic Epidemiology, National Food Ins	ERP184411	Midden microbiomes	ERS27249661		4201.75	1	45146932	13634373464		OTHER	METAGENOMIC	RANDOM
ERX15344495	Raw reads: DTU_2021_1010050_1_MG_Nar_ID61_SFF_P23_0_5_S0_L001	soil metagenome	Illumina NovaSeq 6000	Centre for Genomic Epidemiology, National Food Ins	ERP184411	Midden microbiomes	ERS27249597		3811.66	1	43454942	13123392484		OTHER	METAGENOMIC	RANDOM
ERX15343850	Raw reads: DTU_2021_1010059_1_MG_Nuuk_ID73_S1_StV23C_0_5_inf5_S0_L001	soil metagenome	Illumina NovaSeq 6000	Centre for Genomic Epidemiology, National Food Ins	ERP184411	Midden microbiomes	ERS27249606		4562.67	1	49518053	14954452006		OTHER	METAGENOMIC	RANDOM
ERX15344546	Raw reads: DTU_2021_1010035_1_MG_Nar_ID44_SFD_P16_5_10_S0_L001	soil metagenome	Illumina NovaSeq 6000	Centre for Genomic Epidemiology, National Food Ins	ERP184411	Midden microbiomes	ERS27249582		4585.12	1	49652252	14994980104		OTHER	METAGENOMIC	RANDOM
ERX15345496	Raw reads: DTU_2021_1010111_1_MG_Nuuk_ID129_S3_StV24A_0_5_inf1_S0_L001	soil metagenome	Illumina NovaSeq 6000	Centre for Genomic Epidemiology, National Food Ins	ERP184411	Midden microbiomes	ERS27249658		6581.19	1	71271249	21523917198		OTHER	METAGENOMIC	RANDOM
ERX15344575	Raw reads: DTU_2021_1010106_1_MG_Nuuk_ID122_S2_StV23B_5_10_out8_S0_L001	soil metagenome	Illumina NovaSeq 6000	Centre for Genomic Epidemiology, National Food Ins	ERP184411	Midden microbiomes	ERS27249653		4111.97	1	43972134	13279584468		OTHER	METAGENOMIC	RANDOM
ERX15343777	Raw reads: DTU_2021_1010133_1_MG_Nuuk_ID151_S3_StV24A_8_1915_mid2_S0_L001	soil metagenome	Illumina NovaSeq 6000	Centre for Genomic Epidemiology, National Food Ins	ERP184411	Midden microbiomes	ERS27249680		3899	1	44545403	13452711706		OTHER	METAGENOMIC	RANDOM
ERX15343669	Raw reads: DTU_2021_1010053_1_MG_Nar_ID64_SFF_P24_5_10_S38_L001	soil metagenome	Illumina NovaSeq 6000	Centre for Genomic Epidemiology, National Food Ins	ERP184411	Midden microbiomes	ERS27249600		4818.9	1	53031871	16015625042		OTHER	METAGENOMIC	RANDOM
ERX15344563	Raw reads: DTU_2021_1010123_1_MG_Nuuk_ID141_S3_StV24A_5_10_out2_S0_L001	soil metagenome	Illumina NovaSeq 6000	Centre for Genomic Epidemiology, National Food Ins	ERP184411	Midden microbiomes	ERS27249670		3974.11	1	43471512	13128396624		OTHER	METAGENOMIC	RANDOM
ERX15344784	Raw reads: DTU_2021_1010016_1_MG_Nar_ID22_SFB_P7_5_10_S0_L001	soil metagenome	Illumina NovaSeq 6000	Centre for Genomic Epidemiology, National Food Ins	ERP184411	Midden microbiomes	ERS27249563		8963.46	1	98396039	29715603778		OTHER	METAGENOMIC	RANDOM
ERX15343985	Raw reads: DTU_2021_1010022_1_MG_Nar_ID28_SFC_P10_5_10_S0_L001	soil metagenome	Illumina NovaSeq 6000	Centre for Genomic Epidemiology, National Food Ins	ERP184411	Midden microbiomes	ERS27249569		4452.1	1	48151262	14541681124		OTHER	METAGENOMIC	RANDOM
ERX15344049	Raw reads: DTU_2021_1010027_1_MG_Nar_ID36_SFD_P13_0_5_C4_S0_L001	soil metagenome	Illumina NovaSeq 6000	Centre for Genomic Epidemiology, National Food Ins	ERP184411	Midden microbiomes	ERS27249574		3465.85	1	40435002	12211370604		OTHER	METAGENOMIC	RANDOM
ERX15343904	Raw reads: DTU_2021_1010026_1_MG_Nar_ID32_SFC_P12_5_10_S0_L001	soil metagenome	Illumina NovaSeq 6000	Centre for Genomic Epidemiology, National Food Ins	ERP184411	Midden microbiomes	ERS27249573		3822.86	1	43087705	13012486910		OTHER	METAGENOMIC	RANDOM
ERX15345787	Raw reads: DTU_2021_1010011_1_MG_Nar_ID17_SFB_P5_0_5_S0_L001	soil metagenome	Illumina NovaSeq 6000	Centre for Genomic Epidemiology, National Food Ins	ERP184411	Midden microbiomes	ERS27249558		4722.27	1	50888292	15368264184		OTHER	METAGENOMIC	RANDOM
ERX15345034	Raw reads: DTU_2021_1010042_1_MG_Nar_ID53_SFE_P19_0_5_S0_L001	soil metagenome	Illumina NovaSeq 6000	Centre for Genomic Epidemiology, National Food Ins	ERP184411	Midden microbiomes	ERS27249589		3926.38	1	43837015	13238778530		OTHER	METAGENOMIC	RANDOM
ERX15343586	Raw reads: DTU_2021_1010062_1_MG_Nuuk_ID76_S1_StV23C_5_10_inf8_S0_L001	soil metagenome	Illumina NovaSeq 6000	Centre for Genomic Epidemiology, National Food Ins	ERP184411	Midden microbiomes	ERS27249609		4103.44	1	46002037	13892615174		OTHER	METAGENOMIC	RANDOM
ERX15345833	Raw reads: DTU_2021_1010126_1_MG_Nuuk_ID144_S3_StV24A_0_5_out5_S0_L001	soil metagenome	Illumina NovaSeq 6000	Centre for Genomic Epidemiology, National Food Ins	ERP184411	Midden microbiomes	ERS27249673		3927.08	1	43886987	13253870074		OTHER	METAGENOMIC	RANDOM
ERX15343973	Raw reads: DTU_2021_1010049_1_MG_Nar_ID60_SFF_P22_5_10_S0_L001	soil metagenome	Illumina NovaSeq 6000	Centre for Genomic Epidemiology, National Food Ins	ERP184411	Midden microbiomes	ERS27249596		3727.14	1	43409398	13109638196		OTHER	METAGENOMIC	RANDOM
ERX15344054	Raw reads: DTU_2021_1010101_1_MG_Nuuk_ID117_S2_StV23B_0_5_out3_S0_L001	soil metagenome	Illumina NovaSeq 6000	Centre for Genomic Epidemiology, National Food Ins	ERP184411	Midden microbiomes	ERS27249648		5247.5	1	58907411	17790038122		OTHER	METAGENOMIC	RANDOM
ERX15344428	Raw reads: DTU_2021_1010067_1_MG_Nuuk_ID81_S1_StV23C_5_10_out2_S0_L001	soil metagenome	Illumina NovaSeq 6000	Centre for Genomic Epidemiology, National Food Ins	ERP184411	Midden microbiomes	ERS27249614		4779.05	1	50874274	15364030748		OTHER	METAGENOMIC	RANDOM
ERX15344515	Raw reads: DTU_2021_1010073_1_MG_Nuuk_ID87_S1_StV23C_5_10_out8_S0_L001	soil metagenome	Illumina NovaSeq 6000	Centre for Genomic Epidemiology, National Food Ins	ERP184411	Midden microbiomes	ERS27249620		3768.86	1	43188459	13042914618		OTHER	METAGENOMIC	RANDOM
ERX15343817	Raw reads: DTU_2021_1010089_1_MG_Nuuk_ID105_S2_StV23B_5_10_inf2_S0_L001	soil metagenome	Illumina NovaSeq 6000	Centre for Genomic Epidemiology, National Food Ins	ERP184411	Midden microbiomes	ERS27249636		3888.48	1	43527323	13145251546		OTHER	METAGENOMIC	RANDOM
ERX15344615	Raw reads: DTU_2021_1010061_1_MG_Nuuk_ID75_S1_StV23C_0_5_inf7_S0_L001	soil metagenome	Illumina NovaSeq 6000	Centre for Genomic Epidemiology, National Food Ins	ERP184411	Midden microbiomes	ERS27249608		8968.5	1	98864087	29856954274		OTHER	METAGENOMIC	RANDOM
ERX15344507	Raw reads: DTU_2021_1010107_1_MG_Nuuk_ID123_S2_StV23B_0_5_out9_S0_L001	soil metagenome	Illumina NovaSeq 6000	Centre for Genomic Epidemiology, National Food Ins	ERP184411	Midden microbiomes	ERS27249654		4217.76	1	45093711	13618300722		OTHER	METAGENOMIC	RANDOM
ERX15343960	Raw reads: DTU_2021_1010086_1_MG_Nuuk_ID100_S2_StV23B_0_5_C1_S0_L001	soil metagenome	Illumina NovaSeq 6000	Centre for Genomic Epidemiology, National Food Ins	ERP184411	Midden microbiomes	ERS27249633		4098.68	1	46180900	13946631800		OTHER	METAGENOMIC	RANDOM
ERX15344034	Raw reads: DTU_2021_1010128_1_MG_Nuuk_ID146_S3_StV24A_0_5_out7_S0_L001	soil metagenome	Illumina NovaSeq 6000	Centre for Genomic Epidemiology, National Food Ins	ERP184411	Midden microbiomes	ERS27249675		3952.58	1	43789369	13224389438		OTHER	METAGENOMIC	RANDOM
ERX15343895	Raw reads: DTU_2021_1010100_1_MG_Nuuk_ID116_S2_StV23B_5_10_out2_S0_L001	soil metagenome	Illumina NovaSeq 6000	Centre for Genomic Epidemiology, National Food Ins	ERP184411	Midden microbiomes	ERS27249647		4113.13	1	43542450	13149819900		OTHER	METAGENOMIC	RANDOM
ERX15344082	Raw reads: DTU_2021_1010150_1_MG_Nuuk_ID168_S3_StV24A_72_mid19_S0_L001	soil metagenome	Illumina NovaSeq 6000	Centre for Genomic Epidemiology, National Food Ins	ERP184411	Midden microbiomes	ERS27249697		3841.96	1	42559810	12853062620		OTHER	METAGENOMIC	RANDOM
ERX15344551	Raw reads: DTU_2021_1010116_1_MG_Nuuk_ID134_S3_StV24A_5_10_inf6_S0_L001	soil metagenome	Illumina NovaSeq 6000	Centre for Genomic Epidemiology, National Food Ins	ERP184411	Midden microbiomes	ERS27249663		4185.66	1	45992850	13889840700		OTHER	METAGENOMIC	RANDOM
ERX15344681	Raw reads: DTU_2021_1010036_1_MG_Nar_ID45_SFE_P17_0_5_C1_S0_L001	soil metagenome	Illumina NovaSeq 6000	Centre for Genomic Epidemiology, National Food Ins	ERP184411	Midden microbiomes	ERS27249583		3846.34	1	44373689	13400854078		OTHER	METAGENOMIC	RANDOM
ERX15344685	Raw reads: DTU_2021_1010162_1_MG_Nuuk_ID180_S5_StNuuk_40_mid10_S0_L001	soil metagenome	Illumina NovaSeq 6000	Centre for Genomic Epidemiology, National Food Ins	ERP184411	Midden microbiomes	ERS27249709		4356.29	1	49416550	14923798100		OTHER	METAGENOMIC	RANDOM
ERX15344493	Raw reads: DTU_2021_1010146_1_MG_Nuuk_ID164_S3_StV24A_59_6360_mid15_S0_L001	soil metagenome	Illumina NovaSeq 6000	Centre for Genomic Epidemiology, National Food Ins	ERP184411	Midden microbiomes	ERS27249693		4097.52	1	46875423	14156377746		OTHER	METAGENOMIC	RANDOM
ERX15344518	Raw reads: DTU_2021_1010012_1_MG_Nar_ID18_SFB_P5_5_10_S0_L001	soil metagenome	Illumina NovaSeq 6000	Centre for Genomic Epidemiology, National Food Ins	ERP184411	Midden microbiomes	ERS27249559		4809.86	1	54778248	16543030896		OTHER	METAGENOMIC	RANDOM
ERX15344692	Raw reads: DTU_2021_1010148_1_MG_Nuuk_ID166_S3_StV24A_63_7165_mid17_S0_L001	soil metagenome	Illumina NovaSeq 6000	Centre for Genomic Epidemiology, National Food Ins	ERP184411	Midden microbiomes	ERS27249695		3889.58	1	42546029	12848900758		OTHER	METAGENOMIC	RANDOM
ERX15343902	Raw reads: DTU_2021_1010127_1_MG_Nuuk_ID145_S3_StV24A_5_10_out6_S0_L001	soil metagenome	Illumina NovaSeq 6000	Centre for Genomic Epidemiology, National Food Ins	ERP184411	Midden microbiomes	ERS27249674		4618.49	1	49635430	14989899860		OTHER	METAGENOMIC	RANDOM
ERX15344619	Raw reads: DTU_2021_1010057_1_MG_Nuuk_ID71_S1_StV23C_0_5_inf3_S0_L001	soil metagenome	Illumina NovaSeq 6000	Centre for Genomic Epidemiology, National Food Ins	ERP184411	Midden microbiomes	ERS27249604		3980.83	1	42911643	12959316186		OTHER	METAGENOMIC	RANDOM
ERX15343896	Raw reads: DTU_2021_1010030_1_MG_Nar_ID39_SFD_P14_0_5_S0_L001	soil metagenome	Illumina NovaSeq 6000	Centre for Genomic Epidemiology, National Food Ins	ERP184411	Midden microbiomes	ERS27249577		3915.72	1	43537366	13148284532		OTHER	METAGENOMIC	RANDOM
ERX15345716	Raw reads: DTU_2021_1010060_1_MG_Nuuk_ID74_S1_StV23C_5_10_inf6_S0_L001	soil metagenome	Illumina NovaSeq 6000	Centre for Genomic Epidemiology, National Food Ins	ERP184411	Midden microbiomes	ERS27249607		4581.97	1	50729808	15320402016		OTHER	METAGENOMIC	RANDOM
ERX15343502	Raw reads: DTU_2021_1010071_1_MG_Nuuk_ID85_S1_StV23C_5_10_out6_S1_L001	soil metagenome	Illumina NovaSeq 6000	Centre for Genomic Epidemiology, National Food Ins	ERP184411	Midden microbiomes	ERS27249618		5316.88	1	57955498	17502560396		OTHER	METAGENOMIC	RANDOM
ERX15344571	Raw reads: DTU_2021_1010159_1_MG_Nuuk_ID177_S5_StNuuk_30_mid7_S0_L001	soil metagenome	Illumina NovaSeq 6000	Centre for Genomic Epidemiology, National Food Ins	ERP184411	Midden microbiomes	ERS27249706		4078.05	1	45765493	13821178886		OTHER	METAGENOMIC	RANDOM
ERX15344660	Raw reads: DTU_2021_1010129_1_MG_Nuuk_ID147_S3_StV24A_5_10_out8_S0_L001	soil metagenome	Illumina NovaSeq 6000	Centre for Genomic Epidemiology, National Food Ins	ERP184411	Midden microbiomes	ERS27249676		4061.05	1	45529092	13749785784		OTHER	METAGENOMIC	RANDOM
ERX15344443	Raw reads: DTU_2021_1010074_1_MG_Nuuk_ID88_S1_StV23C_0_5_out9_S0_L001	soil metagenome	Illumina NovaSeq 6000	Centre for Genomic Epidemiology, National Food Ins	ERP184411	Midden microbiomes	ERS27249621		3827.41	1	43078059	13009573818		OTHER	METAGENOMIC	RANDOM
ERX15344525	Raw reads: DTU_2021_1010103_1_MG_Nuuk_ID119_S2_StV23B_0_5_out5_S0_L001	soil metagenome	Illumina NovaSeq 6000	Centre for Genomic Epidemiology, National Food Ins	ERP184411	Midden microbiomes	ERS27249650		4948.66	1	53399155	16126544810		OTHER	METAGENOMIC	RANDOM
ERX15344058	Raw reads: DTU_2021_1010006_1_MG_Nar_ID7_SFA_P4_0_5_S0_L001	soil metagenome	Illumina NovaSeq 6000	Centre for Genomic Epidemiology, National Food Ins	ERP184411	Midden microbiomes	ERS27249553		3839.63	1	43173342	13038349284		OTHER	METAGENOMIC	RANDOM
ERX15344803	Raw reads: DTU_2021_1010145_1_MG_Nuuk_ID163_S3_StV24A_59_6360_mid14_S0_L001	soil metagenome	Illumina NovaSeq 6000	Centre for Genomic Epidemiology, National Food Ins	ERP184411	Midden microbiomes	ERS27249692		3717	1	43147967	13030686034		OTHER	METAGENOMIC	RANDOM
ERX15344020	Raw reads: DTU_2021_1010056_1_MG_Nuuk_ID70_S1_StV23C_5_10_inf2_S0_L001	soil metagenome	Illumina NovaSeq 6000	Centre for Genomic Epidemiology, National Food Ins	ERP184411	Midden microbiomes	ERS27249603		4350.52	1	46377965	14006145430		OTHER	METAGENOMIC	RANDOM
ERX15344792	Raw reads: DTU_2021_1010039_1_MG_Nar_ID50_SFE_P17_5_10_S0_L001	soil metagenome	Illumina NovaSeq 6000	Centre for Genomic Epidemiology, National Food Ins	ERP184411	Midden microbiomes	ERS27249586		3562.73	1	40728621	12300043542		OTHER	METAGENOMIC	RANDOM
ERX15344906	Raw reads: DTU_2021_1010000_1_MG_Nar_ID1_SFA_P1_0_5_S0_L001	soil metagenome	Illumina NovaSeq 6000	Centre for Genomic Epidemiology, National Food Ins	ERP184411	Midden microbiomes	ERS27249547		3772.2	1	43207963	13048804826		OTHER	METAGENOMIC	RANDOM
ERX15343968	Raw reads: DTU_2021_1010044_1_MG_Nar_ID55_SFE_P20_0_5_S0_L001	soil metagenome	Illumina NovaSeq 6000	Centre for Genomic Epidemiology, National Food Ins	ERP184411	Midden microbiomes	ERS27249591		4429.67	1	47544956	14358576712		OTHER	METAGENOMIC	RANDOM
ERX15343981	Raw reads: DTU_2021_1010083_1_MG_Nuuk_ID97_S1_StV23C_42_mid8_S0_L001	soil metagenome	Illumina NovaSeq 6000	Centre for Genomic Epidemiology, National Food Ins	ERP184411	Midden microbiomes	ERS27249630		4460.42	1	49115450	14832865900		OTHER	METAGENOMIC	RANDOM
ERX15344027	Raw reads: DTU_2021_1010154_1_MG_Nuuk_ID172_S5_StNuuk_11_mid2_S0_L001	soil metagenome	Illumina NovaSeq 6000	Centre for Genomic Epidemiology, National Food Ins	ERP184411	Midden microbiomes	ERS27249701		5689.15	1	62680129	18929398958		OTHER	METAGENOMIC	RANDOM
ERX15344787	Raw reads: DTU_2021_1010048_1_MG_Nar_ID59_SFF_P22_0_5_S0_L001	soil metagenome	Illumina NovaSeq 6000	Centre for Genomic Epidemiology, National Food Ins	ERP184411	Midden microbiomes	ERS27249595		4218.37	1	48512493	14650772886		OTHER	METAGENOMIC	RANDOM
ERX15343207	Raw reads: DTU_2021_1010149_1_MG_Nuuk_ID167_S3_StV24A_63_7165_mid18_S0_L001	soil metagenome	Illumina NovaSeq 6000	Centre for Genomic Epidemiology, National Food Ins	ERP184411	Midden microbiomes	ERS27249696		3922.84	1	43977514	13281209228		OTHER	METAGENOMIC	RANDOM
ERX15344653	Raw reads: DTU_2021_1010082_1_MG_Nuuk_ID96_S1_StV23C_42_mid7_S0_L001	soil metagenome	Illumina NovaSeq 6000	Centre for Genomic Epidemiology, National Food Ins	ERP184411	Midden microbiomes	ERS27249629		3774.03	1	43046190	12999949380		OTHER	METAGENOMIC	RANDOM
ERX15343881	Raw reads: DTU_2021_1010143_1_MG_Nuuk_ID161_S3_StV24A_51_5955_mid12_S0_L001	soil metagenome	Illumina NovaSeq 6000	Centre for Genomic Epidemiology, National Food Ins	ERP184411	Midden microbiomes	ERS27249690		3883.59	1	43346755	13090720010		OTHER	METAGENOMIC	RANDOM
ERX15343121	Raw reads: DTU_2021_1010055_1_MG_Nuuk_ID69_S1_StV23C_0_5_inf1_S0_L001	soil metagenome	Illumina NovaSeq 6000	Centre for Genomic Epidemiology, National Food Ins	ERP184411	Midden microbiomes	ERS27249602		4284.27	1	46513557	14047094214		OTHER	METAGENOMIC	RANDOM
ERX15344056	Raw reads: DTU_2021_1010085_1_MG_Nuuk_ID99_S1_StV23C_49_mid10_S0_L001	soil metagenome	Illumina NovaSeq 6000	Centre for Genomic Epidemiology, National Food Ins	ERP184411	Midden microbiomes	ERS27249632		4592.84	1	50824712	15349063024		OTHER	METAGENOMIC	RANDOM
ERX15342164	Raw reads: DTU_2021_1010132_1_MG_Nuuk_ID150_S3_StV24A_8_1915_mid1_S0_L001	soil metagenome	Illumina NovaSeq 6000	Centre for Genomic Epidemiology, National Food Ins	ERP184411	Midden microbiomes	ERS27249679		4784.53	1	52603225	15886173950		OTHER	METAGENOMIC	RANDOM
ERX15342070	Raw reads: DTU_2021_1010025_1_MG_Nar_ID31_SFC_P12_0_5_S0_L001	soil metagenome	Illumina NovaSeq 6000	Centre for Genomic Epidemiology, National Food Ins	ERP184411	Midden microbiomes	ERS27249572		3730.31	1	42692748	12893209896		OTHER	METAGENOMIC	RANDOM
ERX15342048	Raw reads: DTU_2021_1010092_1_MG_Nuuk_ID108_S2_StV23B_0_5_inf5_S0_L001	soil metagenome	Illumina NovaSeq 6000	Centre for Genomic Epidemiology, National Food Ins	ERP184411	Midden microbiomes	ERS27249639		4743.82	1	50261247	15178896594		OTHER	METAGENOMIC	RANDOM
ERX15342220	Raw reads: DTU_2021_1010118_1_MG_Nuuk_ID136_S3_StV24A_5_10_inf8_S0_L001	soil metagenome	Illumina NovaSeq 6000	Centre for Genomic Epidemiology, National Food Ins	ERP184411	Midden microbiomes	ERS27249665		3904.86	1	42436266	12815752332		OTHER	METAGENOMIC	RANDOM
ERX15342458	Raw reads: DTU_2021_1010144_1_MG_Nuuk_ID162_S3_StV24A_59_6360_mid13_S0_L001	soil metagenome	Illumina NovaSeq 6000	Centre for Genomic Epidemiology, National Food Ins	ERP184411	Midden microbiomes	ERS27249691		4605.74	1	52722368	15922155136		OTHER	METAGENOMIC	RANDOM
ERX15342051	Raw reads: DTU_2021_1010120_1_MG_Nuuk_ID138_S3_StV24A_5_10_inf10_S0_L001	soil metagenome	Illumina NovaSeq 6000	Centre for Genomic Epidemiology, National Food Ins	ERP184411	Midden microbiomes	ERS27249667		5370.33	1	61452465	18558644430		OTHER	METAGENOMIC	RANDOM
ERX15342315	Raw reads: DTU_2021_1010088_1_MG_Nuuk_ID104_S2_StV23B_0_5_inf1_S0_L001	soil metagenome	Illumina NovaSeq 6000	Centre for Genomic Epidemiology, National Food Ins	ERP184411	Midden microbiomes	ERS27249635		4290.75	1	49067389	14818351478		OTHER	METAGENOMIC	RANDOM
ERX15342049	Raw reads: DTU_2021_1010077_1_MG_Nuuk_ID91_S1_StV23C_5_mid2_S0_L001	soil metagenome	Illumina NovaSeq 6000	Centre for Genomic Epidemiology, National Food Ins	ERP184411	Midden microbiomes	ERS27249624		4606.6	1	52060377	15722233854		OTHER	METAGENOMIC	RANDOM
ERX15342124	Raw reads: DTU_2021_1010147_1_MG_Nuuk_ID165_S3_StV24A_63_7165_mid16_S0_L001	soil metagenome	Illumina NovaSeq 6000	Centre for Genomic Epidemiology, National Food Ins	ERP184411	Midden microbiomes	ERS27249694		6275.77	1	68468137	20677377374		OTHER	METAGENOMIC	RANDOM
ERX15341415	Raw reads: DTU_2021_1010192_1_MG_Nuuk_ID215_S4_StV26A_0_5_inf11_S0_L001	soil metagenome	Illumina NovaSeq 6000	Centre for Genomic Epidemiology, National Food Ins	ERP184411	Midden microbiomes	ERS27249739		4884.2	1	53844523	16261045946		OTHER	METAGENOMIC	RANDOM
ERX15341425	Raw reads: DTU_2021_1010218_1_MG_Ser_ID456_0_Cli3_S0_L001	soil metagenome	Illumina NovaSeq 6000	Centre for Genomic Epidemiology, National Food Ins	ERP184411	Midden microbiomes	ERS27249765		4899.15	1	54117211	16343397722		OTHER	METAGENOMIC	RANDOM
ERX15341357	Raw reads: DTU_2021_1010205_1_MG_Ser_ID439_30_Mar2_S0_L001	soil metagenome	Illumina NovaSeq 6000	Centre for Genomic Epidemiology, National Food Ins	ERP184411	Midden microbiomes	ERS27249752		4050.23	1	42917831	12961184962		OTHER	METAGENOMIC	RANDOM
ERX15341525	Raw reads: DTU_2021_1010209_1_MG_Ser_ID446_0_5_Sed1_S0_L001	soil metagenome	Illumina NovaSeq 6000	Centre for Genomic Epidemiology, National Food Ins	ERP184411	Midden microbiomes	ERS27249756		3962.13	1	44722136	13506085072		OTHER	METAGENOMIC	RANDOM
ERX15341517	Raw reads: DTU_2021_1010217_1_MG_Ser_ID455_0_Cli2_S0_L001	soil metagenome	Illumina NovaSeq 6000	Centre for Genomic Epidemiology, National Food Ins	ERP184411	Midden microbiomes	ERS27249764		3776.26	1	42503665	12836106830		OTHER	METAGENOMIC	RANDOM
ERX15341535	Raw reads: DTU_2021_1010187_1_MG_Nuuk_ID210_S4_StV26A_5_10_inf6_S0_L001	soil metagenome	Illumina NovaSeq 6000	Centre for Genomic Epidemiology, National Food Ins	ERP184411	Midden microbiomes	ERS27249734		4900.24	1	51277192	15485711984		OTHER	METAGENOMIC	RANDOM
ERX15341182	Raw reads: DTU_2021_1010212_1_MG_Ser_ID450_0_5_Sed5_S0_L001	soil metagenome	Illumina NovaSeq 6000	Centre for Genomic Epidemiology, National Food Ins	ERP184411	Midden microbiomes	ERS27249759		4703.36	1	52351742	15810226084		OTHER	METAGENOMIC	RANDOM
ERX15341264	Raw reads: DTU_2021_1010185_1_MG_Nuuk_ID208_S4_StV26A_5_10_inf4_S0_L001	soil metagenome	Illumina NovaSeq 6000	Centre for Genomic Epidemiology, National Food Ins	ERP184411	Midden microbiomes	ERS27249732		3804.61	1	42845262	12939269124		OTHER	METAGENOMIC	RANDOM
ERX15341310	Raw reads: DTU_2021_1010231_1_MG_Mid_ID_A1_10_Midden_S0_L001	soil metagenome	Illumina NovaSeq 6000	Centre for Genomic Epidemiology, National Food Ins	ERP184411	Midden microbiomes	ERS27249777		4529.86	1	51026297	15409941694		OTHER	METAGENOMIC	RANDOM
ERX15341537	Raw reads: DTU_2021_1010213_1_MG_Ser_ID451_0_5_Sed6_S0_L001	soil metagenome	Illumina NovaSeq 6000	Centre for Genomic Epidemiology, National Food Ins	ERP184411	Midden microbiomes	ERS27249760		4098.3	1	44636752	13480299104		OTHER	METAGENOMIC	RANDOM
ERX15341271	Raw reads: DTU_2021_1010174_1_MG_Nuuk_ID192_S5_StNuuk_41_mid22_S0_L001	soil metagenome	Illumina NovaSeq 6000	Centre for Genomic Epidemiology, National Food Ins	ERP184411	Midden microbiomes	ERS27249721		3833.64	1	43503639	13138098978		OTHER	METAGENOMIC	RANDOM
ERX15341426	Raw reads: DTU_2021_1010198_1_MG_Nuuk_ID221_S4_StV26A_0_5_inf17_S0_L001	soil metagenome	Illumina NovaSeq 6000	Centre for Genomic Epidemiology, National Food Ins	ERP184411	Midden microbiomes	ERS27249745		4771.97	1	53134259	16046546218		OTHER	METAGENOMIC	RANDOM
ERX15341540	Raw reads: DTU_2021_1010191_1_MG_Nuuk_ID214_S4_StV26A_5_10_inf10_S0_L001	soil metagenome	Illumina NovaSeq 6000	Centre for Genomic Epidemiology, National Food Ins	ERP184411	Midden microbiomes	ERS27249738		3813.47	1	43372907	13098617914		OTHER	METAGENOMIC	RANDOM
ERX15341443	Raw reads: DTU_2021_1010186_1_MG_Nuuk_ID209_S4_StV26A_0_5_inf5_S0_L001	soil metagenome	Illumina NovaSeq 6000	Centre for Genomic Epidemiology, National Food Ins	ERP184411	Midden microbiomes	ERS27249733		4090.26	1	43728420	13205982840		OTHER	METAGENOMIC	RANDOM
ERX15341450	Raw reads: DTU_2021_1010226_1_MG_Ser_ID464_0_CliT3_S0_L001	soil metagenome	Illumina NovaSeq 6000	Centre for Genomic Epidemiology, National Food Ins	ERP184411	Midden microbiomes	ERS27249773		3923.31	1	43869092	13248465784		OTHER	METAGENOMIC	RANDOM
ERX15341538	Raw reads: DTU_2021_1010166_1_MG_Nuuk_ID184_S5_StNuuk_50_mid14_S0_L001	soil metagenome	Illumina NovaSeq 6000	Centre for Genomic Epidemiology, National Food Ins	ERP184411	Midden microbiomes	ERS27249713		4120.69	1	45905021	13863316342		OTHER	METAGENOMIC	RANDOM
ERX15341166	Raw reads: DTU_2021_1010177_1_MG_Nuuk_ID195_S5_StNuuk_46_mid25_S0_L001	soil metagenome	Illumina NovaSeq 6000	Centre for Genomic Epidemiology, National Food Ins	ERP184411	Midden microbiomes	ERS27249724		4010.03	1	43394572	13105160744		OTHER	METAGENOMIC	RANDOM
ERX15341219	Raw reads: DTU_2021_1010222_1_MG_Ser_ID460_0_Cli7_S0_L001	soil metagenome	Illumina NovaSeq 6000	Centre for Genomic Epidemiology, National Food Ins	ERP184411	Midden microbiomes	ERS27249769		5347.51	1	59925040	18097362080		OTHER	METAGENOMIC	RANDOM
ERX15341530	Raw reads: DTU_2021_1010188_1_MG_Nuuk_ID211_S4_StV26A_0_5_inf7_S0_L001	soil metagenome	Illumina NovaSeq 6000	Centre for Genomic Epidemiology, National Food Ins	ERP184411	Midden microbiomes	ERS27249735		5214.89	1	54302285	16399290070		OTHER	METAGENOMIC	RANDOM
ERX15341467	Raw reads: DTU_2021_1010197_1_MG_Nuuk_ID220_S4_StV26A_5_10_inf16_S0_L001	soil metagenome	Illumina NovaSeq 6000	Centre for Genomic Epidemiology, National Food Ins	ERP184411	Midden microbiomes	ERS27249744		5605.64	1	62154790	18770746580		OTHER	METAGENOMIC	RANDOM
ERX15341527	Raw reads: DTU_2021_1010180_1_MG_Nuuk_ID200_S5_StNuuk__C4_S0_L001	soil metagenome	Illumina NovaSeq 6000	Centre for Genomic Epidemiology, National Food Ins	ERP184411	Midden microbiomes	ERS27249727		4329.14	1	46065761	13911859822		OTHER	METAGENOMIC	RANDOM
ERX15341539	Raw reads: DTU_2021_1010175_1_MG_Nuuk_ID193_S5_StNuuk_41_mid23_S0_L001	soil metagenome	Illumina NovaSeq 6000	Centre for Genomic Epidemiology, National Food Ins	ERP184411	Midden microbiomes	ERS27249722		4366.03	1	49293612	14886670824		OTHER	METAGENOMIC	RANDOM
ERX15341148	Raw reads: DTU_2021_1010165_1_MG_Nuuk_ID183_S5_StNuuk_50_mid13_S0_L001	soil metagenome	Illumina NovaSeq 6000	Centre for Genomic Epidemiology, National Food Ins	ERP184411	Midden microbiomes	ERS27249712		4043.53	1	45547230	13755263460		OTHER	METAGENOMIC	RANDOM
ERX15341528	Raw reads: DTU_2021_1010227_1_MG_Ser_ID465_0_CliT4_S0_L001	soil metagenome	Illumina NovaSeq 6000	Centre for Genomic Epidemiology, National Food Ins	ERP184411	Midden microbiomes	ERS27249774		6040.24	1	66298779	20022231258		OTHER	METAGENOMIC	RANDOM
ERX15341515	Raw reads: DTU_2021_1010200_1_MG_Nuuk_ID223_S4_StV26A_0_5_inf19_S0_L001	soil metagenome	Illumina NovaSeq 6000	Centre for Genomic Epidemiology, National Food Ins	ERP184411	Midden microbiomes	ERS27249747		6005.04	1	66845391	20187308082		OTHER	METAGENOMIC	RANDOM
ERX15341462	Raw reads: DTU_2021_1010208_1_MG_Ser_ID443_15_Bea2_S0_L001	soil metagenome	Illumina NovaSeq 6000	Centre for Genomic Epidemiology, National Food Ins	ERP184411	Midden microbiomes	ERS27249755		4011.26	1	44802624	13530392448		OTHER	METAGENOMIC	RANDOM
ERX15341445	Raw reads: DTU_2021_1010189_1_MG_Nuuk_ID212_S4_StV26A_5_10_inf8_S0_L001	soil metagenome	Illumina NovaSeq 6000	Centre for Genomic Epidemiology, National Food Ins	ERP184411	Midden microbiomes	ERS27249736		4785.86	1	55112297	16643913694		OTHER	METAGENOMIC	RANDOM
ERX15341140	Raw reads: DTU_2021_1010219_1_MG_Ser_ID457_0_Cli4_S0_L001	soil metagenome	Illumina NovaSeq 6000	Centre for Genomic Epidemiology, National Food Ins	ERP184411	Midden microbiomes	ERS27249766		4283.03	1	48366652	14606728904		OTHER	METAGENOMIC	RANDOM
ERX15341452	Raw reads: DTU_2021_1010199_1_MG_Nuuk_ID222_S4_StV26A_5_10_inf18_S0_L001	soil metagenome	Illumina NovaSeq 6000	Centre for Genomic Epidemiology, National Food Ins	ERP184411	Midden microbiomes	ERS27249746		5088.96	1	56705955	17125198410		OTHER	METAGENOMIC	RANDOM
ERX15341340	Raw reads: DTU_2021_1010178_1_MG_Nuuk_ID196_S5_StNuuk_44_mid26_S0_L001	soil metagenome	Illumina NovaSeq 6000	Centre for Genomic Epidemiology, National Food Ins	ERP184411	Midden microbiomes	ERS27249725		3878.81	1	43247965	13060885430		OTHER	METAGENOMIC	RANDOM
ERX15341210	Raw reads: DTU_2021_1010215_1_MG_Ser_ID453_0_5_Sed8_S0_L001	soil metagenome	Illumina NovaSeq 6000	Centre for Genomic Epidemiology, National Food Ins	ERP184411	Midden microbiomes	ERS27249762		7028.66	1	77189070	23311099140		OTHER	METAGENOMIC	RANDOM
ERX15341130	Raw reads: DTU_2021_1010229_1_MG_Mid_ID_A1_6B_Midden_S0_L001	soil metagenome	Illumina NovaSeq 6000	Centre for Genomic Epidemiology, National Food Ins	ERP184411	Midden microbiomes	ERS27249776		3336.76	1	35761550	10799988100		OTHER	METAGENOMIC	RANDOM
ERX15341292	Raw reads: DTU_2021_1010225_1_MG_Ser_ID463_0_CliT2_S0_L001	soil metagenome	Illumina NovaSeq 6000	Centre for Genomic Epidemiology, National Food Ins	ERP184411	Midden microbiomes	ERS27249772		4180.69	1	46138312	13933770224		OTHER	METAGENOMIC	RANDOM
ERX15341532	Raw reads: DTU_2021_1010216_1_MG_Ser_ID454_0_Cli1_S0_L001	soil metagenome	Illumina NovaSeq 6000	Centre for Genomic Epidemiology, National Food Ins	ERP184411	Midden microbiomes	ERS27249763		6995.28	1	77966593	23545911086		OTHER	METAGENOMIC	RANDOM
ERX15341444	Raw reads: DTU_2021_1010233_1_MG_Mid_ID_A1_20B_Midden_S0_L001	soil metagenome	Illumina NovaSeq 6000	Centre for Genomic Epidemiology, National Food Ins	ERP184411	Midden microbiomes	ERS27249779		3649.98	1	41332596	12482443992		OTHER	METAGENOMIC	RANDOM
ERX15341548	Raw reads: DTU_2021_1010210_1_MG_Ser_ID447_0_5_Sed2_S0_L001	soil metagenome	Illumina NovaSeq 6000	Centre for Genomic Epidemiology, National Food Ins	ERP184411	Midden microbiomes	ERS27249757		6072.64	1	67918677	20511440454		OTHER	METAGENOMIC	RANDOM
ERX15341473	Raw reads: DTU_2021_1010235_1_MG_Mid_ID_A1_25_Midden_S0_L001	soil metagenome	Illumina NovaSeq 6000	Centre for Genomic Epidemiology, National Food Ins	ERP184411	Midden microbiomes	ERS27249781		3572.19	1	40341123	12183019146		OTHER	METAGENOMIC	RANDOM
ERX15341173	Raw reads: DTU_2021_1010182_1_MG_Nuuk_ID205_S4_StV26A_0_5_inf1_S0_L001	soil metagenome	Illumina NovaSeq 6000	Centre for Genomic Epidemiology, National Food Ins	ERP184411	Midden microbiomes	ERS27249729		4159.72	1	46388040	14009188080		OTHER	METAGENOMIC	RANDOM
ERX15341471	Raw reads: DTU_2021_1010228_1_MG_Mid_ID_A1_4_Midden_S0_L001	soil metagenome	Illumina NovaSeq 6000	Centre for Genomic Epidemiology, National Food Ins	ERP184411	Midden microbiomes	ERS27249775		6884.07	1	76566390	23123049780		OTHER	METAGENOMIC	RANDOM
ERX15341441	Raw reads: DTU_2021_1010221_1_MG_Ser_ID459_0_Cli6_S0_L001	soil metagenome	Illumina NovaSeq 6000	Centre for Genomic Epidemiology, National Food Ins	ERP184411	Midden microbiomes	ERS27249768		4830.95	1	54225426	16376078652		OTHER	METAGENOMIC	RANDOM
ERX15341431	Raw reads: DTU_2021_1010204_1_MG_Ser_ID438_30_Mar1_S0_L001	soil metagenome	Illumina NovaSeq 6000	Centre for Genomic Epidemiology, National Food Ins	ERP184411	Midden microbiomes	ERS27249751		5821.58	1	62516729	18880052158		OTHER	METAGENOMIC	RANDOM
ERX15341453	Raw reads: DTU_2021_1010164_1_MG_Nuuk_ID182_S5_StNuuk_40_mid12_S0_L001	soil metagenome	Illumina NovaSeq 6000	Centre for Genomic Epidemiology, National Food Ins	ERP184411	Midden microbiomes	ERS27249711		4681.1	1	49063337	14817127774		OTHER	METAGENOMIC	RANDOM
ERX15341529	Raw reads: DTU_2021_1010206_1_MG_Ser_ID441_30_Mar4_S0_L001	soil metagenome	Illumina NovaSeq 6000	Centre for Genomic Epidemiology, National Food Ins	ERP184411	Midden microbiomes	ERS27249753		4636.47	1	49122283	14834929466		OTHER	METAGENOMIC	RANDOM
ERX15341317	Raw reads: DTU_2021_1010168_1_MG_Nuuk_ID186_S5_StNuuk_60_mid16_S0_L001	soil metagenome	Illumina NovaSeq 6000	Centre for Genomic Epidemiology, National Food Ins	ERP184411	Midden microbiomes	ERS27249715		3595.68	1	40496643	12229986186		OTHER	METAGENOMIC	RANDOM
ERX15341189	Raw reads: DTU_2021_1010236_1_MG_Mid_ID_A1_26A_Midden_S0_L001	soil metagenome	Illumina NovaSeq 6000	Centre for Genomic Epidemiology, National Food Ins	ERP184411	Midden microbiomes	ERS27249782		3759.75	1	43063755	13005254010		OTHER	METAGENOMIC	RANDOM
ERX15341526	Raw reads: DTU_2021_1010211_1_MG_Ser_ID449_0_5_Sed4_S0_L001	soil metagenome	Illumina NovaSeq 6000	Centre for Genomic Epidemiology, National Food Ins	ERP184411	Midden microbiomes	ERS27249758		3866.69	1	43235024	13056977248		OTHER	METAGENOMIC	RANDOM
ERX15341476	Raw reads: DTU_2021_1010179_1_MG_Nuuk_ID197_S5_StNuuk_11_C1_S0_L001	soil metagenome	Illumina NovaSeq 6000	Centre for Genomic Epidemiology, National Food Ins	ERP184411	Midden microbiomes	ERS27249726		4006	1	45641054	13783598308		OTHER	METAGENOMIC	RANDOM
ERX15341432	Raw reads: DTU_2021_1010224_1_MG_Ser_ID462_0_CliT1_S0_L001	soil metagenome	Illumina NovaSeq 6000	Centre for Genomic Epidemiology, National Food Ins	ERP184411	Midden microbiomes	ERS27249771		3901.55	1	43603302	13168197204		OTHER	METAGENOMIC	RANDOM
ERX15341324	Raw reads: DTU_2021_1010170_1_MG_Nuuk_ID188_S5_StNuuk_60_mid18_S0_L001	soil metagenome	Illumina NovaSeq 6000	Centre for Genomic Epidemiology, National Food Ins	ERP184411	Midden microbiomes	ERS27249717		4091.83	1	45965682	13881635964		OTHER	METAGENOMIC	RANDOM
ERX15341123	Raw reads: DTU_2021_1010202_1_MG_Ser_ID436_C1_S0_L001	soil metagenome	Illumina NovaSeq 6000	Centre for Genomic Epidemiology, National Food Ins	ERP184411	Midden microbiomes	ERS27249749		4853.1	1	52222181	15771098662		OTHER	METAGENOMIC	RANDOM
ERX15341545	Raw reads: DTU_2021_1010234_1_MG_Mid_ID_A1_23A_Midden_S0_L001	soil metagenome	Illumina NovaSeq 6000	Centre for Genomic Epidemiology, National Food Ins	ERP184411	Midden microbiomes	ERS27249780		3641.49	1	41644881	12576754062		OTHER	METAGENOMIC	RANDOM
ERX15341413	Raw reads: DTU_2021_1010171_1_MG_Nuuk_ID189_S5_StNuuk_70_mid19_S0_L001	soil metagenome	Illumina NovaSeq 6000	Centre for Genomic Epidemiology, National Food Ins	ERP184411	Midden microbiomes	ERS27249718		3964.11	1	45821224	13838009648		OTHER	METAGENOMIC	RANDOM
ERX15341524	Raw reads: DTU_2021_1010163_1_MG_Nuuk_ID181_S5_StNuuk_40_mid11_S0_L001	soil metagenome	Illumina NovaSeq 6000	Centre for Genomic Epidemiology, National Food Ins	ERP184411	Midden microbiomes	ERS27249710		4143.94	1	45675021	13793856342		OTHER	METAGENOMIC	RANDOM
ERX15341534	Raw reads: DTU_2021_1010183_1_MG_Nuuk_ID206_S4_StV26A_5_10_inf2_S0_L001	soil metagenome	Illumina NovaSeq 6000	Centre for Genomic Epidemiology, National Food Ins	ERP184411	Midden microbiomes	ERS27249730		3770.49	1	42928456	12964393712		OTHER	METAGENOMIC	RANDOM
ERX15341434	Raw reads: DTU_2021_1010223_1_MG_Ser_ID461_0_Cli8_S0_L001	soil metagenome	Illumina NovaSeq 6000	Centre for Genomic Epidemiology, National Food Ins	ERP184411	Midden microbiomes	ERS27249770		6530.33	1	71564645	21612522790		OTHER	METAGENOMIC	RANDOM
ERX15341412	Raw reads: DTU_2021_1010194_1_MG_Nuuk_ID217_S4_StV26A_0_5_inf13_S0_L001	soil metagenome	Illumina NovaSeq 6000	Centre for Genomic Epidemiology, National Food Ins	ERP184411	Midden microbiomes	ERS27249741		5700.76	1	62388414	18841301028		OTHER	METAGENOMIC	RANDOM
ERX15341446	Raw reads: DTU_2021_1010193_1_MG_Nuuk_ID216_S4_StV26A_5_10_inf12_S0_L001	soil metagenome	Illumina NovaSeq 6000	Centre for Genomic Epidemiology, National Food Ins	ERP184411	Midden microbiomes	ERS27249740		4547.43	1	50204865	15161869230		OTHER	METAGENOMIC	RANDOM
ERX15341522	Raw reads: DTU_2021_1010176_1_MG_Nuuk_ID194_S5_StNuuk_46_mid24_S0_L001	soil metagenome	Illumina NovaSeq 6000	Centre for Genomic Epidemiology, National Food Ins	ERP184411	Midden microbiomes	ERS27249723		3986.77	1	43354249	13092983198		OTHER	METAGENOMIC	RANDOM
ERX15341114	Raw reads: DTU_2021_1010184_1_MG_Nuuk_ID207_S4_StV26A_0_5_inf3_S0_L001	soil metagenome	Illumina NovaSeq 6000	Centre for Genomic Epidemiology, National Food Ins	ERP184411	Midden microbiomes	ERS27249731		4263.43	1	48769967	14728530034		OTHER	METAGENOMIC	RANDOM
ERX15341454	Raw reads: DTU_2021_1010214_1_MG_Ser_ID452_0_5_Sed7_S0_L001	soil metagenome	Illumina NovaSeq 6000	Centre for Genomic Epidemiology, National Food Ins	ERP184411	Midden microbiomes	ERS27249761		4503.55	1	51032287	15411750674		OTHER	METAGENOMIC	RANDOM
ERX15341520	Raw reads: DTU_2021_1010207_1_MG_Ser_ID442_15_Bea1_S0_L001	soil metagenome	Illumina NovaSeq 6000	Centre for Genomic Epidemiology, National Food Ins	ERP184411	Midden microbiomes	ERS27249754		3975.25	1	44120423	13324367746		OTHER	METAGENOMIC	RANDOM
ERX15341368	Raw reads: DTU_2021_1010172_1_MG_Nuuk_ID190_S5_StNuuk_70_mid20_S0_L001	soil metagenome	Illumina NovaSeq 6000	Centre for Genomic Epidemiology, National Food Ins	ERP184411	Midden microbiomes	ERS27249719		3901.25	1	43898188	13257252776		OTHER	METAGENOMIC	RANDOM
ERX15341159	Raw reads: DTU_2021_1010203_1_MG_Ser_ID437_C2_S0_L001	soil metagenome	Illumina NovaSeq 6000	Centre for Genomic Epidemiology, National Food Ins	ERP184411	Midden microbiomes	ERS27249750		6736.98	1	73347372	22150906344		OTHER	METAGENOMIC	RANDOM
ERX15341447	Raw reads: DTU_2021_1010220_1_MG_Ser_ID458_0_Cli5_S0_L001	soil metagenome	Illumina NovaSeq 6000	Centre for Genomic Epidemiology, National Food Ins	ERP184411	Midden microbiomes	ERS27249767		4065.65	1	45510549	13744185798		OTHER	METAGENOMIC	RANDOM
ERX15341477	Raw reads: DTU_2021_1010173_1_MG_Nuuk_ID191_S5_StNuuk_70_mid21_S0_L001	soil metagenome	Illumina NovaSeq 6000	Centre for Genomic Epidemiology, National Food Ins	ERP184411	Midden microbiomes	ERS27249720		4060.97	1	43349991	13091697282		OTHER	METAGENOMIC	RANDOM
ERX15341347	Raw reads: DTU_2021_1010167_1_MG_Nuuk_ID185_S5_StNuuk_50_mid15_S0_L001	soil metagenome	Illumina NovaSeq 6000	Centre for Genomic Epidemiology, National Food Ins	ERP184411	Midden microbiomes	ERS27249714		4039.56	1	45217261	13655612822		OTHER	METAGENOMIC	RANDOM
ERX15341333	Raw reads: DTU_2021_1010181_1_MG_Nuuk_ID201_S4_StV26A_0_5_C1_S0_L001	soil metagenome	Illumina NovaSeq 6000	Centre for Genomic Epidemiology, National Food Ins	ERP184411	Midden microbiomes	ERS27249728		4267.38	1	45126871	13628315042		OTHER	METAGENOMIC	RANDOM
ERX15341428	Raw reads: DTU_2021_1010169_1_MG_Nuuk_ID187_S5_StNuuk_60_mid17_S0_L001	soil metagenome	Illumina NovaSeq 6000	Centre for Genomic Epidemiology, National Food Ins	ERP184411	Midden microbiomes	ERS27249716		4258.7	1	46069409	13912961518		OTHER	METAGENOMIC	RANDOM
ERX15341543	Raw reads: DTU_2021_1010201_1_MG_Nuuk_ID224_S4_StV26A_5_10_inf20_S0_L001	soil metagenome	Illumina NovaSeq 6000	Centre for Genomic Epidemiology, National Food Ins	ERP184411	Midden microbiomes	ERS27249748		4338.14	1	48098371	14525708042		OTHER	METAGENOMIC	RANDOM
ERX15341459	Raw reads: DTU_2021_1010195_1_MG_Nuuk_ID218_S4_StV26A_5_10_inf14_S0_L001	soil metagenome	Illumina NovaSeq 6000	Centre for Genomic Epidemiology, National Food Ins	ERP184411	Midden microbiomes	ERS27249742		5808.53	1	64385780	19444505560		OTHER	METAGENOMIC	RANDOM
ERX15341550	Raw reads: DTU_2021_1010190_1_MG_Nuuk_ID213_S4_StV26A_0_5_inf9_S0_L001	soil metagenome	Illumina NovaSeq 6000	Centre for Genomic Epidemiology, National Food Ins	ERP184411	Midden microbiomes	ERS27249737		4094.38	1	43120951	13022527202		OTHER	METAGENOMIC	RANDOM
ERX15341198	Raw reads: DTU_2021_1010196_1_MG_Nuuk_ID219_S4_StV26A_0_5_inf15_S0_L001	soil metagenome	Illumina NovaSeq 6000	Centre for Genomic Epidemiology, National Food Ins	ERP184411	Midden microbiomes	ERS27249743		5258.45	1	57571192	17386499984		OTHER	METAGENOMIC	RANDOM
ERX15341226	Raw reads: DTU_2021_1010232_1_MG_Mid_ID_A1_17A_Midden_S0_L001	soil metagenome	Illumina NovaSeq 6000	Centre for Genomic Epidemiology, National Food Ins	ERP184411	Midden microbiomes	ERS27249778		4200.18	1	46220528	13958599456		OTHER	METAGENOMIC	RANDOM
