# Supplementary material for: Microbial composition of archaeological middens: tracing human footprints through centuries in Greenland’s ancient settlements
Source: Front Microbiol. 2026 Jun 17;17:1809037. doi: 10.3389/fmicb.2026.1809037 (PMC13319101; doi:10.3389/fmicb.2026.1809037)
Supplement: Supplementary file 4 [file Table_3.XLSX]

## Sheet: Per-sample_table
Table S3. MetaPhlAn marker-covered fraction for each sample from the merged MetaPhlAn profiles and now report this by sample group
sample	full_name	sample_group	metaphlan_marker_fraction	species_count	genus_count	family_count
1010000_MetaP	DTU_2021_1010000_1_MG_Nar_ID1_SFA_P1_0_5_S0_L001_MetaP	outfield soil	4.32902	26.0	20.0	15.0
1010001_MetaP	DTU_2021_1010001_1_MG_Nar_ID2_SFA_P1_5_10_S0_L001_MetaP	outfield soil	4.230379999999997	32.0	28.0	24.0
1010002_MetaP	DTU_2021_1010002_1_MG_Nar_ID3_SFA_P2_0_5_S0_L001_MetaP	outfield soil	4.729550000000003	31.0	21.0	18.0
1010003_MetaP	DTU_2021_1010003_1_MG_Nar_ID4_SFA_P2_5_10_S0_L001_MetaP	outfield soil	5.258709999999994	31.0	26.0	26.0
1010004_MetaP	DTU_2021_1010004_1_MG_Nar_ID5_SFA_P3_0_5_S0_L001_MetaP	outfield soil	4.311390000000003	36.0	25.0	24.0
1010005_MetaP	DTU_2021_1010005_1_MG_Nar_ID6_SFA_P3_5_10_S0_L001_MetaP	outfield soil	4.81174	37.0	26.0	24.0
1010006_MetaP	DTU_2021_1010006_1_MG_Nar_ID7_SFA_P4_0_5_S0_L001_MetaP	outfield soil	10.22936	45.0	32.0	28.0
1010007_MetaP	DTU_2021_1010007_1_MG_Nar_ID8_SFA_P4_5_10_S0_L001_MetaP	outfield soil	6.157560000000004	37.0	29.0	28.0
1010011_MetaP	DTU_2021_1010011_1_MG_Nar_ID17_SFB_P5_0_5_S0_L001_MetaP	outfield soil	3.782269999999997	28.0	22.0	21.0
1010012_MetaP	DTU_2021_1010012_1_MG_Nar_ID18_SFB_P5_5_10_S0_L001_MetaP	outfield soil	11.739549999999994	34.0	29.0	27.0
1010013_MetaP	DTU_2021_1010013_1_MG_Nar_ID19_SFB_P6_0_5_S0_L001_MetaP	outfield soil	9.579400000000007	30.0	23.0	21.0
1010014_MetaP	DTU_2021_1010014_1_MG_Nar_ID20_SFB_P6_5_10_S0_L001_MetaP	outfield soil	4.106700000000004	20.0	19.0	18.0
1010015_MetaP	DTU_2021_1010015_1_MG_Nar_ID21_SFB_P7_0_5_S0_L001_MetaP	outfield soil	4.540689999999998	38.0	26.0	24.0
1010016_MetaP	DTU_2021_1010016_1_MG_Nar_ID22_SFB_P7_5_10_S0_L001_MetaP	outfield soil	11.442440000000005	67.0	56.0	45.0
1010017_MetaP	DTU_2021_1010017_1_MG_Nar_ID23_SFB_P8_0_5_S0_L001_MetaP	outfield soil	9.58605	76.0	51.0	38.0
1010018_MetaP	DTU_2021_1010018_1_MG_Nar_ID24_SFB_P8_5_10_S0_L001_MetaP	outfield soil	12.266559999999998	30.0	24.0	21.0
1010019_MetaP	DTU_2021_1010019_1_MG_Nar_ID25_SFC_P9_0_5_S0_L001_MetaP	outfield soil	3.1780200000000036	47.0	34.0	32.0
1010020_MetaP	DTU_2021_1010020_1_MG_Nar_ID26_SFC_P9_5_10_S0_L001_MetaP	outfield soil	7.828779999999995	49.0	31.0	28.0
1010021_MetaP	DTU_2021_1010021_1_MG_Nar_ID27_SFC_P10_0_5_S0_L001_MetaP	outfield soil	8.086569999999995	38.0	26.0	24.0
1010022_MetaP	DTU_2021_1010022_1_MG_Nar_ID28_SFC_P10_5_10_S0_L001_MetaP	outfield soil	10.987290000000002	30.0	24.0	23.0
1010023_MetaP	DTU_2021_1010023_1_MG_Nar_ID29_SFC_P11_0_5_S0_L001_MetaP	outfield soil	6.262950000000004	39.0	28.0	27.0
1010024_MetaP	DTU_2021_1010024_1_MG_Nar_ID30_SFC_P11_5_10_S0_L001_MetaP	outfield soil	5.079350000000005	45.0	37.0	34.0
1010025_MetaP	DTU_2021_1010025_1_MG_Nar_ID31_SFC_P12_0_5_S0_L001_MetaP	outfield soil	8.764409999999998	32.0	25.0	22.0
1010026_MetaP	DTU_2021_1010026_1_MG_Nar_ID32_SFC_P12_5_10_S0_L001_MetaP	outfield soil	5.611339999999998	41.0	28.0	26.0
1010028_MetaP	DTU_2021_1010028_1_MG_Nar_ID37_SFD_P13_0_5_S0_L001_MetaP	outfield soil	5.376410000000007	37.0	26.0	26.0
1010029_MetaP	DTU_2021_1010029_1_MG_Nar_ID38_SFD_P13_5_10_S0_L001_MetaP	outfield soil	6.979560000000006	31.0	26.0	26.0
1010030_MetaP	DTU_2021_1010030_1_MG_Nar_ID39_SFD_P14_0_5_S0_L001_MetaP	outfield soil	10.767849999999996	39.0	23.0	22.0
1010031_MetaP	DTU_2021_1010031_1_MG_Nar_ID40_SFD_P14_5_10_S0_L001_MetaP	outfield soil	11.806780000000003	38.0	25.0	25.0
1010032_MetaP	DTU_2021_1010032_1_MG_Nar_ID41_SFD_P15_0_5_S0_L001_MetaP	outfield soil	9.179190000000006	51.0	30.0	30.0
1010033_MetaP	DTU_2021_1010033_1_MG_Nar_ID42_SFD_P15_5_10_S0_L001_MetaP	outfield soil	4.109809999999996	32.0	26.0	26.0
1010034_MetaP	DTU_2021_1010034_1_MG_Nar_ID43_SFD_P16_0_5_S0_L001_MetaP	outfield soil	5.7429599999999965	37.0	23.0	22.0
1010035_MetaP	DTU_2021_1010035_1_MG_Nar_ID44_SFD_P16_5_10_S0_L001_MetaP	outfield soil	4.051050000000004	35.0	30.0	28.0
1010038_MetaP	DTU_2021_1010038_1_MG_Nar_ID49_SFE_P17_0_5_S0_L001_MetaP	outfield soil	4.049700000000001	25.0	19.0	18.0
1010039_MetaP	DTU_2021_1010039_1_MG_Nar_ID50_SFE_P17_5_10_S0_L001_MetaP	outfield soil	2.0202599999999933	18.0	17.0	17.0
1010040_MetaP	DTU_2021_1010040_1_MG_Nar_ID51_SFE_P18_0_5_S0_L001_MetaP	outfield soil	4.680700000000002	30.0	22.0	22.0
1010041_MetaP	DTU_2021_1010041_1_MG_Nar_ID52_SFE_P18_5_10_S0_L001_MetaP	outfield soil	3.988020000000006	33.0	28.0	28.0
1010042_MetaP	DTU_2021_1010042_1_MG_Nar_ID53_SFE_P19_0_5_S0_L001_MetaP	outfield soil	6.141120000000001	26.0	23.0	23.0
1010043_MetaP	DTU_2021_1010043_1_MG_Nar_ID54_SFE_P19_5_10_S0_L001_MetaP	outfield soil	4.079909999999998	28.0	24.0	22.0
1010044_MetaP	DTU_2021_1010044_1_MG_Nar_ID55_SFE_P20_0_5_S0_L001_MetaP	outfield soil	6.0095699999999965	36.0	20.0	20.0
1010045_MetaP	DTU_2021_1010045_1_MG_Nar_ID56_SFE_P20_5_10_S0_L001_MetaP	outfield soil	3.782899999999998	30.0	22.0	22.0
1010046_MetaP	DTU_2021_1010046_1_MG_Nar_ID57_SFF_P21_0_5_S0_L001_MetaP	outfield soil	6.829400000000007	54.0	33.0	29.0
1010047_MetaP	DTU_2021_1010047_1_MG_Nar_ID58_SFF_P21_5_10_S0_L001_MetaP	outfield soil	9.802120000000002	36.0	24.0	23.0
1010048_MetaP	DTU_2021_1010048_1_MG_Nar_ID59_SFF_P22_0_5_S0_L001_MetaP	outfield soil	6.386510000000001	31.0	25.0	23.0
1010049_MetaP	DTU_2021_1010049_1_MG_Nar_ID60_SFF_P22_5_10_S0_L001_MetaP	outfield soil	2.5261799999999965	34.0	29.0	27.0
1010050_MetaP	DTU_2021_1010050_1_MG_Nar_ID61_SFF_P23_0_5_S0_L001_MetaP	outfield soil	8.448269999999994	52.0	35.0	29.0
1010051_MetaP	DTU_2021_1010051_1_MG_Nar_ID62_SFF_P23_5_10_S0_L001_MetaP	outfield soil	6.014539999999997	24.0	20.0	20.0
1010052_MetaP	DTU_2021_1010052_1_MG_Nar_ID63_SFF_P24_0_5_S0_L001_MetaP	outfield soil	4.676010000000005	38.0	23.0	23.0
1010053_MetaP	DTU_2021_1010053_1_MG_Nar_ID64_SFF_P24_5_10_S38_L001_MetaP	outfield soil	8.713700000000003	70.0	56.0	51.0
1010054_MetaP	DTU_2021_1010054_1_MG_Nuuk_ID65_S1_StV23C_0_5_C1_S0_L001_MetaP	surface/control soil	2.1498299999999944	23.0	20.0	20.0
1010055_MetaP	DTU_2021_1010055_1_MG_Nuuk_ID69_S1_StV23C_0_5_inf1_S0_L001_MetaP	infield soil	2.4125099999999975	23.0	20.0	19.0
1010056_MetaP	DTU_2021_1010056_1_MG_Nuuk_ID70_S1_StV23C_5_10_inf2_S0_L001_MetaP	infield soil	3.902060000000006	24.0	22.0	22.0
1010057_MetaP	DTU_2021_1010057_1_MG_Nuuk_ID71_S1_StV23C_0_5_inf3_S0_L001_MetaP	infield soil	4.400390000000002	31.0	27.0	26.0
1010058_MetaP	DTU_2021_1010058_1_MG_Nuuk_ID72_S1_StV23C_5_10_inf4_S62_L001_MetaP	infield soil	3.881619999999998	34.0	34.0	33.0
1010059_MetaP	DTU_2021_1010059_1_MG_Nuuk_ID73_S1_StV23C_0_5_inf5_S0_L001_MetaP	infield soil	1.1546299999999974	16.0	16.0	14.0
1010060_MetaP	DTU_2021_1010060_1_MG_Nuuk_ID74_S1_StV23C_5_10_inf6_S0_L001_MetaP	infield soil	2.090209999999999	43.0	42.0	41.0
1010061_MetaP	DTU_2021_1010061_1_MG_Nuuk_ID75_S1_StV23C_0_5_inf7_S0_L001_MetaP	infield soil	3.1260000000000048	48.0	39.0	32.0
1010062_MetaP	DTU_2021_1010062_1_MG_Nuuk_ID76_S1_StV23C_5_10_inf8_S0_L001_MetaP	infield soil	4.359989999999996	29.0	23.0	21.0
1010063_MetaP	DTU_2021_1010063_1_MG_Nuuk_ID77_S1_StV23C_0_5_inf9_S0_L001_MetaP	infield soil	2.64658	18.0	17.0	17.0
1010064_MetaP	DTU_2021_1010064_1_MG_Nuuk_ID78_S1_StV23C_5_10_inf10_S0_L001_MetaP	infield soil	2.50103	8.0	7.0	7.0
1010065_MetaP	DTU_2021_1010065_1_MG_Nuuk_ID79_S1_StV23C_NA_sf1_S0_L001_MetaP	surface/control soil	32.225899999999996	100.0	57.0	40.0
1010066_MetaP	DTU_2021_1010066_1_MG_Nuuk_ID80_S1_StV23C_0_5_out1_S0_L001_MetaP	outfield soil	2.8002500000000055	26.0	21.0	15.0
1010067_MetaP	DTU_2021_1010067_1_MG_Nuuk_ID81_S1_StV23C_5_10_out2_S0_L001_MetaP	outfield soil	5.638649999999998	31.0	25.0	16.0
1010068_MetaP	DTU_2021_1010068_1_MG_Nuuk_ID82_S1_StV23C_0_5_out3_S0_L001_MetaP	outfield soil	2.7163599999999946	31.0	26.0	20.0
1010069_MetaP	DTU_2021_1010069_1_MG_Nuuk_ID83_S1_StV23C_5_10_out4_S0_L001_MetaP	outfield soil	3.3915800000000047	26.0	23.0	19.0
1010070_MetaP	DTU_2021_1010070_1_MG_Nuuk_ID84_S1_StV23C_0_5_out5_S0_L001_MetaP	outfield soil	4.376829999999998	34.0	26.0	20.0
1010071_MetaP	DTU_2021_1010071_1_MG_Nuuk_ID85_S1_StV23C_5_10_out6_S1_L001_MetaP	outfield soil	7.27628	56.0	51.0	42.0
1010072_MetaP	DTU_2021_1010072_1_MG_Nuuk_ID86_S1_StV23C_0_5_out7_S0_L001_MetaP	outfield soil	10.750100000000003	38.0	25.0	21.0
1010073_MetaP	DTU_2021_1010073_1_MG_Nuuk_ID87_S1_StV23C_5_10_out8_S0_L001_MetaP	outfield soil	5.485410000000002	23.0	21.0	21.0
1010074_MetaP	DTU_2021_1010074_1_MG_Nuuk_ID88_S1_StV23C_0_5_out9_S0_L001_MetaP	outfield soil	3.151060000000001	26.0	22.0	18.0
1010075_MetaP	DTU_2021_1010075_1_MG_Nuuk_ID89_S1_StV23C_5_10_out10_S0_L001_MetaP	outfield soil	4.010260000000002	25.0	22.0	20.0
1010076_MetaP	DTU_2021_1010076_1_MG_Nuuk_ID90_S1_StV23C_5_mid1_S0_L001_MetaP	midden	8.011340000000004	32.0	23.0	20.0
1010077_MetaP	DTU_2021_1010077_1_MG_Nuuk_ID91_S1_StV23C_5_mid2_S0_L001_MetaP	midden	5.053470000000004	39.0	27.0	23.0
1010078_MetaP	DTU_2021_1010078_1_MG_Nuuk_ID92_S1_StV23C_19_mid3_S0_L001_MetaP	midden	2.1670600000000064	28.0	25.0	22.0
1010079_MetaP	DTU_2021_1010079_1_MG_Nuuk_ID93_S1_StV23C_19_mid4_S0_L001_MetaP	midden	3.7815200000000004	25.0	23.0	21.0
1010080_MetaP	DTU_2021_1010080_1_MG_Nuuk_ID94_S1_StV23C_35_mid5_S0_L001_MetaP	midden	2.5970800000000054	18.0	18.0	18.0
1010081_MetaP	DTU_2021_1010081_1_MG_Nuuk_ID95_S1_StV23C_35_mid6_S0_L001_MetaP	midden	3.264489999999995	18.0	18.0	17.0
1010082_MetaP	DTU_2021_1010082_1_MG_Nuuk_ID96_S1_StV23C_42_mid7_S0_L001_MetaP	midden	2.1258100000000013	17.0	17.0	16.0
1010083_MetaP	DTU_2021_1010083_1_MG_Nuuk_ID97_S1_StV23C_42_mid8_S0_L001_MetaP	midden	3.029060000000001	18.0	18.0	18.0
1010084_MetaP	DTU_2021_1010084_1_MG_Nuuk_ID98_S1_StV23C_49_mid9_S0_L001_MetaP	midden	2.7480500000000063	29.0	24.0	23.0
1010085_MetaP	DTU_2021_1010085_1_MG_Nuuk_ID99_S1_StV23C_49_mid10_S0_L001_MetaP	midden	2.2281399999999962	21.0	21.0	20.0
1010086_MetaP	DTU_2021_1010086_1_MG_Nuuk_ID100_S2_StV23B_0_5_C1_S0_L001_MetaP	surface/control soil	5.181049999999999	26.0	20.0	17.0
1010087_MetaP	DTU_2021_1010087_1_MG_Nuuk_ID103_S2_StV23B_NA_C4_S0_L001_MetaP	surface/control soil	50.1816	120.0	61.0	44.0
1010088_MetaP	DTU_2021_1010088_1_MG_Nuuk_ID104_S2_StV23B_0_5_inf1_S0_L001_MetaP	infield soil	2.5295600000000036	19.0	17.0	15.0
1010089_MetaP	DTU_2021_1010089_1_MG_Nuuk_ID105_S2_StV23B_5_10_inf2_S0_L001_MetaP	infield soil	5.323869999999999	16.0	14.0	14.0
1010090_MetaP	DTU_2021_1010090_1_MG_Nuuk_ID106_S2_StV23B_0_5_inf3_S0_L001_MetaP	infield soil	3.0914800000000042	19.0	17.0	17.0
1010091_MetaP	DTU_2021_1010091_1_MG_Nuuk_ID107_S2_StV23B_5_10_inf4_S0_L001_MetaP	infield soil	3.5011400000000066	18.0	15.0	14.0
1010092_MetaP	DTU_2021_1010092_1_MG_Nuuk_ID108_S2_StV23B_0_5_inf5_S0_L001_MetaP	infield soil	3.8863999999999947	24.0	21.0	20.0
1010093_MetaP	DTU_2021_1010093_1_MG_Nuuk_ID109_S2_StV23B_5_10_inf6_S0_L001_MetaP	infield soil	4.5450699999999955	22.0	19.0	19.0
1010094_MetaP	DTU_2021_1010094_1_MG_Nuuk_ID110_S2_StV23B_0_5_inf7_S0_L001_MetaP	infield soil	8.135980000000004	65.0	47.0	34.0
1010095_MetaP	DTU_2021_1010095_1_MG_Nuuk_ID111_S2_StV23B_5_10_inf8_S0_L001_MetaP	infield soil	6.332880000000003	22.0	21.0	20.0
1010096_MetaP	DTU_2021_1010096_1_MG_Nuuk_ID112_S2_StV23B_0_5_inf9_S0_L001_MetaP	infield soil	2.4950000000000045	28.0	26.0	23.0
1010097_MetaP	DTU_2021_1010097_1_MG_Nuuk_ID113_S2_StV23B_5_10_inf10_S0_L001_MetaP	infield soil	2.531800000000004	17.0	17.0	17.0
1010098_MetaP	DTU_2021_1010098_1_MG_Nuuk_ID114_S2_StV23B_NA_sf1_S0_L001_MetaP	surface/control soil	18.603499999999997	59.0	54.0	41.0
1010099_MetaP	DTU_2021_1010099_1_MG_Nuuk_ID115_S2_StV23B_0_5_out1_S0_L001_MetaP	outfield soil	2.575329999999994	22.0	17.0	12.0
1010100_MetaP	DTU_2021_1010100_1_MG_Nuuk_ID116_S2_StV23B_5_10_out2_S0_L001_MetaP	outfield soil	3.277630000000002	39.0	34.0	30.0
1010101_MetaP	DTU_2021_1010101_1_MG_Nuuk_ID117_S2_StV23B_0_5_out3_S0_L001_MetaP	outfield soil	2.5657400000000052	22.0	17.0	13.0
1010102_MetaP	DTU_2021_1010102_1_MG_Nuuk_ID118_S2_StV23B_5_10_out4_S0_L001_MetaP	outfield soil	3.623729999999995	22.0	21.0	21.0
1010103_MetaP	DTU_2021_1010103_1_MG_Nuuk_ID119_S2_StV23B_0_5_out5_S0_L001_MetaP	outfield soil	2.179699999999997	16.0	14.0	13.0
1010104_MetaP	DTU_2021_1010104_1_MG_Nuuk_ID120_S2_StV23B_5_10_out6_S0_L001_MetaP	outfield soil	3.8989899999999977	18.0	18.0	17.0
1010105_MetaP	DTU_2021_1010105_1_MG_Nuuk_ID121_S2_StV23B_0_5_out7_S0_L001_MetaP	outfield soil	1.216470000000001	15.0	14.0	10.0
1010106_MetaP	DTU_2021_1010106_1_MG_Nuuk_ID122_S2_StV23B_5_10_out8_S0_L001_MetaP	outfield soil	7.966549999999998	14.0	13.0	13.0
1010107_MetaP	DTU_2021_1010107_1_MG_Nuuk_ID123_S2_StV23B_0_5_out9_S0_L001_MetaP	outfield soil	2.3325999999999993	21.0	18.0	14.0
1010108_MetaP	DTU_2021_1010108_1_MG_Nuuk_ID124_S2_StV23B_5_10_out10_S0_L001_MetaP	outfield soil	6.757329999999996	33.0	30.0	28.0
1010109_MetaP	DTU_2021_1010109_1_MG_Nuuk_ID125_S3_StV24A_0_5_C1_S0_L001_MetaP	surface/control soil	5.425449999999998	22.0	19.0	16.0
1010110_MetaP	DTU_2021_1010110_1_MG_Nuuk_ID128_S3_StV24A_NA_C4_S0_L001_MetaP	surface/control soil	79.39403	44.0	27.0	20.0
1010111_MetaP	DTU_2021_1010111_1_MG_Nuuk_ID129_S3_StV24A_0_5_inf1_S0_L001_MetaP	infield soil	8.559790000000007	76.0	64.0	46.0
1010112_MetaP	DTU_2021_1010112_1_MG_Nuuk_ID130_S3_StV24A_5_10_inf2_S0_L001_MetaP	infield soil	4.2061900000000065	62.0	55.0	45.0
1010113_MetaP	DTU_2021_1010113_1_MG_Nuuk_ID131_S3_StV24A_0_5_inf3_S0_L001_MetaP	infield soil	1.3112299999999948	15.0	13.0	10.0
1010114_MetaP	DTU_2021_1010114_1_MG_Nuuk_ID132_S3_StV24A_5_10_inf4_S0_L001_MetaP	infield soil	1.901929999999993	15.0	13.0	13.0
1010115_MetaP	DTU_2021_1010115_1_MG_Nuuk_ID133_S3_StV24A_0_5_inf5_S0_L001_MetaP	infield soil	8.359269999999995	37.0	30.0	25.0
1010116_MetaP	DTU_2021_1010116_1_MG_Nuuk_ID134_S3_StV24A_5_10_inf6_S0_L001_MetaP	infield soil	12.746300000000005	42.0	24.0	22.0
1010117_MetaP	DTU_2021_1010117_1_MG_Nuuk_ID135_S3_StV24A_0_5_inf7_S0_L001_MetaP	infield soil	3.265180000000001	30.0	30.0	26.0
1010118_MetaP	DTU_2021_1010118_1_MG_Nuuk_ID136_S3_StV24A_5_10_inf8_S0_L001_MetaP	infield soil	4.762069999999994	31.0	30.0	27.0
1010119_MetaP	DTU_2021_1010119_1_MG_Nuuk_ID137_S3_StV24A_0_5_inf9_S0_L001_MetaP	infield soil	3.8439599999999956	24.0	20.0	20.0
1010120_MetaP	DTU_2021_1010120_1_MG_Nuuk_ID138_S3_StV24A_5_10_inf10_S0_L001_MetaP	infield soil	25.481160000000003	41.0	29.0	29.0
1010121_MetaP	DTU_2021_1010121_1_MG_Nuuk_ID139_S3_StV24A_NA_sf1_S0_L001_MetaP	surface/control soil	3.056989999999999	56.0	36.0	27.0
1010122_MetaP	DTU_2021_1010122_1_MG_Nuuk_ID140_S3_StV24A_0_5_out1_S0_L001_MetaP	outfield soil	1.423090000000002	18.0	13.0	10.0
1010123_MetaP	DTU_2021_1010123_1_MG_Nuuk_ID141_S3_StV24A_5_10_out2_S0_L001_MetaP	outfield soil	1.1997300000000024	13.0	11.0	10.0
1010124_MetaP	DTU_2021_1010124_1_MG_Nuuk_ID142_S3_StV24A_0_5_out3_S0_L001_MetaP	outfield soil	1.5453600000000023	12.0	11.0	10.0
1010125_MetaP	DTU_2021_1010125_1_MG_Nuuk_ID143_S3_StV24A_5_10_out4_S0_L001_MetaP	outfield soil	2.314639999999997	14.0	13.0	12.0
1010126_MetaP	DTU_2021_1010126_1_MG_Nuuk_ID144_S3_StV24A_0_5_out5_S0_L001_MetaP	outfield soil	2.61036	21.0	15.0	15.0
1010127_MetaP	DTU_2021_1010127_1_MG_Nuuk_ID145_S3_StV24A_5_10_out6_S0_L001_MetaP	outfield soil	3.0022699999999958	22.0	21.0	20.0
1010128_MetaP	DTU_2021_1010128_1_MG_Nuuk_ID146_S3_StV24A_0_5_out7_S0_L001_MetaP	outfield soil	2.565240000000003	19.0	16.0	13.0
1010129_MetaP	DTU_2021_1010129_1_MG_Nuuk_ID147_S3_StV24A_5_10_out8_S0_L001_MetaP	outfield soil	3.0208800000000053	21.0	18.0	17.0
1010130_MetaP	DTU_2021_1010130_1_MG_Nuuk_ID148_S3_StV24A_0_5_out9_S0_L001_MetaP	outfield soil	3.0181299999999993	18.0	15.0	13.0
1010131_MetaP	DTU_2021_1010131_1_MG_Nuuk_ID149_S3_StV24A_5_10_out10_S0_L001_MetaP	outfield soil	2.6515700000000066	16.0	16.0	16.0
1010132_MetaP	DTU_2021_1010132_1_MG_Nuuk_ID150_S3_StV24A_8_1915_mid1_S0_L001_MetaP	midden	4.153670000000005	17.0	17.0	16.0
1010133_MetaP	DTU_2021_1010133_1_MG_Nuuk_ID151_S3_StV24A_8_1915_mid2_S0_L001_MetaP	midden	3.4086700000000008	16.0	16.0	16.0
1010134_MetaP	DTU_2021_1010134_1_MG_Nuuk_ID152_S3_StV24A_8_1915_mid3_S0_L001_MetaP	midden	3.9980800000000016	18.0	18.0	18.0
1010135_MetaP	DTU_2021_1010135_1_MG_Nuuk_ID153_S3_StV24A_19_4130_mid4_S0_L001_MetaP	midden	2.8230199999999996	29.0	26.0	21.0
1010136_MetaP	DTU_2021_1010136_1_MG_Nuuk_ID154_S3_StV24A_19_4130_mid5_S0_L001_MetaP	midden	3.144760000000005	66.0	60.0	49.0
1010137_MetaP	DTU_2021_1010137_1_MG_Nuuk_ID155_S3_StV24A_19_4130_mid6_S0_L001_MetaP	midden	5.49794	32.0	28.0	21.0
1010138_MetaP	DTU_2021_1010138_1_MG_Nuuk_ID156_S3_StV24A_41_5145_mid7_S0_L001_MetaP	midden	1.9437000000000069	19.0	19.0	18.0
1010139_MetaP	DTU_2021_1010139_1_MG_Nuuk_ID157_S3_StV24A_41_5145_mid8_S0_L001_MetaP	midden	2.2697299999999956	21.0	19.0	17.0
1010140_MetaP	DTU_2021_1010140_1_MG_Nuuk_ID158_S3_StV24A_51_5955_mid9_S0_L001_MetaP	midden	2.462050000000005	22.0	19.0	19.0
1010141_MetaP	DTU_2021_1010141_1_MG_Nuuk_ID159_S3_StV24A_51_5955_mid10_S0_L001_MetaP	midden	11.513130000000004	33.0	28.0	24.0
1010142_MetaP	DTU_2021_1010142_1_MG_Nuuk_ID160_S3_StV24A_51_5955_mid11_S0_L001_MetaP	midden	6.330259999999996	34.0	27.0	24.0
1010143_MetaP	DTU_2021_1010143_1_MG_Nuuk_ID161_S3_StV24A_51_5955_mid12_S0_L001_MetaP	midden	6.2091000000000065	38.0	33.0	26.0
1010144_MetaP	DTU_2021_1010144_1_MG_Nuuk_ID162_S3_StV24A_59_6360_mid13_S0_L001_MetaP	midden	3.7342100000000045	28.0	27.0	23.0
1010145_MetaP	DTU_2021_1010145_1_MG_Nuuk_ID163_S3_StV24A_59_6360_mid14_S0_L001_MetaP	midden	3.172920000000005	33.0	28.0	25.0
1010146_MetaP	DTU_2021_1010146_1_MG_Nuuk_ID164_S3_StV24A_59_6360_mid15_S0_L001_MetaP	midden	5.8950399999999945	32.0	29.0	25.0
1010147_MetaP	DTU_2021_1010147_1_MG_Nuuk_ID165_S3_StV24A_63_7165_mid16_S0_L001_MetaP	midden	14.165049999999994	81.0	68.0	54.0
1010148_MetaP	DTU_2021_1010148_1_MG_Nuuk_ID166_S3_StV24A_63_7165_mid17_S0_L001_MetaP	midden	13.916160000000005	56.0	48.0	41.0
1010149_MetaP	DTU_2021_1010149_1_MG_Nuuk_ID167_S3_StV24A_63_7165_mid18_S0_L001_MetaP	midden	11.28416	33.0	28.0	25.0
1010150_MetaP	DTU_2021_1010150_1_MG_Nuuk_ID168_S3_StV24A_72_mid19_S0_L001_MetaP	midden	23.81389	62.0	51.0	39.0
1010151_MetaP	DTU_2021_1010151_1_MG_Nuuk_ID169_S3_StV24A_72_mid20_S0_L001_MetaP	midden	26.01737	51.0	43.0	36.0
1010152_MetaP	DTU_2021_1010152_1_MG_Nuuk_ID170_S3_StV24A_72_mid21_S0_L001_MetaP	midden	28.311040000000006	46.0	41.0	35.0
1010153_MetaP	DTU_2021_1010153_1_MG_Nuuk_ID171_S5_StNuuk_11_mid1_S0_L001_MetaP	midden	1.5552200000000056	12.0	11.0	10.0
1010154_MetaP	DTU_2021_1010154_1_MG_Nuuk_ID172_S5_StNuuk_11_mid2_S0_L001_MetaP	midden	9.26137	37.0	30.0	27.0
1010155_MetaP	DTU_2021_1010155_1_MG_Nuuk_ID173_S5_StNuuk_11_mid3_S0_L001_MetaP	midden	3.6662800000000004	18.0	15.0	14.0
1010156_MetaP	DTU_2021_1010156_1_MG_Nuuk_ID174_S5_StNuuk_20_mid4_S0_L001_MetaP	midden	2.0841199999999986	18.0	15.0	12.0
1010157_MetaP	DTU_2021_1010157_1_MG_Nuuk_ID175_S5_StNuuk_20_mid5_S0_L001_MetaP	midden	3.3152999999999935	41.0	28.0	24.0
1010158_MetaP	DTU_2021_1010158_1_MG_Nuuk_ID176_S5_StNuuk_20_mid6_S0_L001_MetaP	midden	2.1515500000000003	18.0	12.0	11.0
1010159_MetaP	DTU_2021_1010159_1_MG_Nuuk_ID177_S5_StNuuk_30_mid7_S0_L001_MetaP	midden	3.0418499999999966	17.0	10.0	9.0
1010160_MetaP	DTU_2021_1010160_1_MG_Nuuk_ID178_S5_StNuuk_30_mid8_S0_L001_MetaP	midden	9.209710000000001	27.0	15.0	12.0
1010161_MetaP	DTU_2021_1010161_1_MG_Nuuk_ID179_S5_StNuuk_30_mid9_S0_L001_MetaP	midden	5.868979999999993	18.0	10.0	8.0
1010162_MetaP	DTU_2021_1010162_1_MG_Nuuk_ID180_S5_StNuuk_40_mid10_S0_L001_MetaP	midden	3.0142699999999962	18.0	11.0	9.0
1010163_MetaP	DTU_2021_1010163_1_MG_Nuuk_ID181_S5_StNuuk_40_mid11_S0_L001_MetaP	midden	11.471630000000005	24.0	15.0	14.0
1010164_MetaP	DTU_2021_1010164_1_MG_Nuuk_ID182_S5_StNuuk_40_mid12_S0_L001_MetaP	midden	14.56832	19.0	15.0	13.0
1010165_MetaP	DTU_2021_1010165_1_MG_Nuuk_ID183_S5_StNuuk_50_mid13_S0_L001_MetaP	midden	2.761799999999994	14.0	7.0	6.0
1010166_MetaP	DTU_2021_1010166_1_MG_Nuuk_ID184_S5_StNuuk_50_mid14_S0_L001_MetaP	midden	2.737790000000004	12.0	7.0	6.0
1010167_MetaP	DTU_2021_1010167_1_MG_Nuuk_ID185_S5_StNuuk_50_mid15_S0_L001_MetaP	midden	2.6949299999999994	17.0	10.0	8.0
1010168_MetaP	DTU_2021_1010168_1_MG_Nuuk_ID186_S5_StNuuk_60_mid16_S0_L001_MetaP	midden	11.768320000000003	34.0	20.0	11.0
1010169_MetaP	DTU_2021_1010169_1_MG_Nuuk_ID187_S5_StNuuk_60_mid17_S0_L001_MetaP	midden	13.691550000000007	31.0	19.0	14.0
1010170_MetaP	DTU_2021_1010170_1_MG_Nuuk_ID188_S5_StNuuk_60_mid18_S0_L001_MetaP	midden	4.830799999999996	28.0	16.0	13.0
1010171_MetaP	DTU_2021_1010171_1_MG_Nuuk_ID189_S5_StNuuk_70_mid19_S0_L001_MetaP	midden	2.2942900000000037	13.0	13.0	12.0
1010172_MetaP	DTU_2021_1010172_1_MG_Nuuk_ID190_S5_StNuuk_70_mid20_S0_L001_MetaP	midden	8.874350000000007	12.0	12.0	11.0
1010173_MetaP	DTU_2021_1010173_1_MG_Nuuk_ID191_S5_StNuuk_70_mid21_S0_L001_MetaP	midden	13.909279999999995	17.0	15.0	14.0
1010174_MetaP	DTU_2021_1010174_1_MG_Nuuk_ID192_S5_StNuuk_41_mid22_S0_L001_MetaP	midden	8.691640000000007	18.0	14.0	12.0
1010175_MetaP	DTU_2021_1010175_1_MG_Nuuk_ID193_S5_StNuuk_41_mid23_S0_L001_MetaP	midden	4.0519199999999955	18.0	15.0	14.0
1010176_MetaP	DTU_2021_1010176_1_MG_Nuuk_ID194_S5_StNuuk_46_mid24_S0_L001_MetaP	midden	3.890739999999994	56.0	43.0	37.0
1010177_MetaP	DTU_2021_1010177_1_MG_Nuuk_ID195_S5_StNuuk_46_mid25_S0_L001_MetaP	midden	2.787469999999999	16.0	10.0	9.0
1010178_MetaP	DTU_2021_1010178_1_MG_Nuuk_ID196_S5_StNuuk_44_mid26_S0_L001_MetaP	midden	2.6697599999999966	14.0	7.0	6.0
1010179_MetaP	DTU_2021_1010179_1_MG_Nuuk_ID197_S5_StNuuk_11_C1_S0_L001_MetaP	surface/control soil	2.270790000000005	21.0	17.0	16.0
1010180_MetaP	DTU_2021_1010180_1_MG_Nuuk_ID200_S5_StNuuk__C4_S0_L001_MetaP	surface/control soil	23.905280000000005	199.0	115.0	72.0
1010181_MetaP	DTU_2021_1010181_1_MG_Nuuk_ID201_S4_StV26A_0_5_C1_S0_L001_MetaP	surface/control soil	4.3367899999999935	18.0	17.0	17.0
1010182_MetaP	DTU_2021_1010182_1_MG_Nuuk_ID205_S4_StV26A_0_5_inf1_S0_L001_MetaP	infield soil	4.043030000000002	18.0	17.0	16.0
1010183_MetaP	DTU_2021_1010183_1_MG_Nuuk_ID206_S4_StV26A_5_10_inf2_S0_L001_MetaP	infield soil	5.043300000000002	16.0	16.0	16.0
1010184_MetaP	DTU_2021_1010184_1_MG_Nuuk_ID207_S4_StV26A_0_5_inf3_S0_L001_MetaP	infield soil	5.282889999999995	13.0	13.0	13.0
1010185_MetaP	DTU_2021_1010185_1_MG_Nuuk_ID208_S4_StV26A_5_10_inf4_S0_L001_MetaP	infield soil	4.902389999999997	11.0	11.0	11.0
1010186_MetaP	DTU_2021_1010186_1_MG_Nuuk_ID209_S4_StV26A_0_5_inf5_S0_L001_MetaP	infield soil	1.9191000000000003	27.0	24.0	21.0
1010187_MetaP	DTU_2021_1010187_1_MG_Nuuk_ID210_S4_StV26A_5_10_inf6_S0_L001_MetaP	infield soil	3.0452300000000037	24.0	23.0	22.0
1010188_MetaP	DTU_2021_1010188_1_MG_Nuuk_ID211_S4_StV26A_0_5_inf7_S0_L001_MetaP	infield soil	6.320220000000006	33.0	25.0	22.0
1010189_MetaP	DTU_2021_1010189_1_MG_Nuuk_ID212_S4_StV26A_5_10_inf8_S0_L001_MetaP	infield soil	4.309030000000007	18.0	17.0	16.0
1010190_MetaP	DTU_2021_1010190_1_MG_Nuuk_ID213_S4_StV26A_0_5_inf9_S0_L001_MetaP	infield soil	3.9882400000000047	24.0	21.0	19.0
1010191_MetaP	DTU_2021_1010191_1_MG_Nuuk_ID214_S4_StV26A_5_10_inf10_S0_L001_MetaP	infield soil	3.9120599999999968	18.0	17.0	17.0
1010192_MetaP	DTU_2021_1010192_1_MG_Nuuk_ID215_S4_StV26A_0_5_inf11_S0_L001_MetaP	infield soil	3.4004099999999937	51.0	33.0	28.0
1010193_MetaP	DTU_2021_1010193_1_MG_Nuuk_ID216_S4_StV26A_5_10_inf12_S0_L001_MetaP	infield soil	3.9567399999999964	46.0	31.0	26.0
1010194_MetaP	DTU_2021_1010194_1_MG_Nuuk_ID217_S4_StV26A_0_5_inf13_S0_L001_MetaP	infield soil	6.404849999999996	65.0	39.0	33.0
1010195_MetaP	DTU_2021_1010195_1_MG_Nuuk_ID218_S4_StV26A_5_10_inf14_S0_L001_MetaP	infield soil	4.651589999999999	63.0	37.0	32.0
1010196_MetaP	DTU_2021_1010196_1_MG_Nuuk_ID219_S4_StV26A_0_5_inf15_S0_L001_MetaP	infield soil	4.491150000000005	43.0	30.0	25.0
1010197_MetaP	DTU_2021_1010197_1_MG_Nuuk_ID220_S4_StV26A_5_10_inf16_S0_L001_MetaP	infield soil	5.656319999999994	49.0	30.0	25.0
1010198_MetaP	DTU_2021_1010198_1_MG_Nuuk_ID221_S4_StV26A_0_5_inf17_S0_L001_MetaP	infield soil	4.574510000000004	47.0	33.0	31.0
1010199_MetaP	DTU_2021_1010199_1_MG_Nuuk_ID222_S4_StV26A_5_10_inf18_S0_L001_MetaP	infield soil	5.228059999999999	46.0	36.0	30.0
1010200_MetaP	DTU_2021_1010200_1_MG_Nuuk_ID223_S4_StV26A_0_5_inf19_S0_L001_MetaP	infield soil	4.2409899999999965	56.0	37.0	30.0
1010201_MetaP	DTU_2021_1010201_1_MG_Nuuk_ID224_S4_StV26A_5_10_inf20_S0_L001_MetaP	infield soil	6.000770000000003	28.0	24.0	20.0
1010202_MetaP	DTU_2021_1010202_1_MG_Ser_ID436_C1_S0_L001_MetaP	surface/control soil	62.14042	118.0	76.0	51.0
1010203_MetaP	DTU_2021_1010203_1_MG_Ser_ID437_C2_S0_L001_MetaP	surface/control soil	68.62976	130.0	65.0	47.0
1010204_MetaP	DTU_2021_1010204_1_MG_Ser_ID438_30_Mar1_S0_L001_MetaP	marine transect	36.07419	57.0	30.0	25.0
1010205_MetaP	DTU_2021_1010205_1_MG_Ser_ID439_30_Mar2_S0_L001_MetaP	marine transect	36.7425	88.0	55.0	44.0
1010206_MetaP	DTU_2021_1010206_1_MG_Ser_ID441_30_Mar4_S0_L001_MetaP	marine transect	37.1025	95.0	68.0	52.0
1010207_MetaP	DTU_2021_1010207_1_MG_Ser_ID442_15_Bea1_S0_L001_MetaP	beach transect	42.12717	84.0	67.0	46.0
1010208_MetaP	DTU_2021_1010208_1_MG_Ser_ID443_15_Bea2_S0_L001_MetaP	beach transect	31.732150000000004	104.0	81.0	54.0
1010209_MetaP	DTU_2021_1010209_1_MG_Ser_ID446_0_5_Sed1_S0_L001_MetaP	sediment transect	6.792630000000003	64.0	47.0	37.0
1010210_MetaP	DTU_2021_1010210_1_MG_Ser_ID447_0_5_Sed2_S0_L001_MetaP	sediment transect	12.260670000000005	81.0	55.0	42.0
1010211_MetaP	DTU_2021_1010211_1_MG_Ser_ID449_0_5_Sed4_S0_L001_MetaP	sediment transect	11.898409999999998	76.0	51.0	41.0
1010212_MetaP	DTU_2021_1010212_1_MG_Ser_ID450_0_5_Sed5_S0_L001_MetaP	sediment transect	21.343990000000005	123.0	93.0	64.0
1010213_MetaP	DTU_2021_1010213_1_MG_Ser_ID451_0_5_Sed6_S0_L001_MetaP	sediment transect	25.755390000000006	96.0	69.0	49.0
1010214_MetaP	DTU_2021_1010214_1_MG_Ser_ID452_0_5_Sed7_S0_L001_MetaP	sediment transect	10.710009999999997	41.0	33.0	29.0
1010215_MetaP	DTU_2021_1010215_1_MG_Ser_ID453_0_5_Sed8_S0_L001_MetaP	sediment transect	11.53765	87.0	61.0	46.0
1010216_MetaP	DTU_2021_1010216_1_MG_Ser_ID454_0_Cli1_S0_L001_MetaP	cliff transect	5.69135	46.0	33.0	28.0
1010217_MetaP	DTU_2021_1010217_1_MG_Ser_ID455_0_Cli2_S0_L001_MetaP	cliff transect	9.7406	45.0	33.0	29.0
1010218_MetaP	DTU_2021_1010218_1_MG_Ser_ID456_0_Cli3_S0_L001_MetaP	cliff transect	6.917559999999995	40.0	30.0	26.0
1010219_MetaP	DTU_2021_1010219_1_MG_Ser_ID457_0_Cli4_S0_L001_MetaP	cliff transect	26.304339999999996	31.0	22.0	21.0
1010220_MetaP	DTU_2021_1010220_1_MG_Ser_ID458_0_Cli5_S0_L001_MetaP	cliff transect	11.688659999999999	28.0	19.0	17.0
1010221_MetaP	DTU_2021_1010221_1_MG_Ser_ID459_0_Cli6_S0_L001_MetaP	cliff transect	12.779210000000006	29.0	21.0	19.0
1010222_MetaP	DTU_2021_1010222_1_MG_Ser_ID460_0_Cli7_S0_L001_MetaP	cliff transect	6.670540000000003	44.0	31.0	27.0
1010223_MetaP	DTU_2021_1010223_1_MG_Ser_ID461_0_Cli8_S0_L001_MetaP	cliff transect	52.06906	58.0	43.0	36.0
1010224_MetaP	DTU_2021_1010224_1_MG_Ser_ID462_0_CliT1_S0_L001_MetaP	cliff transect	3.1768	41.0	29.0	24.0
1010225_MetaP	DTU_2021_1010225_1_MG_Ser_ID463_0_CliT2_S0_L001_MetaP	cliff transect	5.722290000000001	44.0	31.0	24.0
1010226_MetaP	DTU_2021_1010226_1_MG_Ser_ID464_0_CliT3_S0_L001_MetaP	cliff transect	5.6632900000000035	32.0	24.0	18.0
1010227_MetaP	DTU_2021_1010227_1_MG_Ser_ID465_0_CliT4_S0_L001_MetaP	cliff transect	8.23527	58.0	36.0	28.0
1010228_MetaP	DTU_2021_1010228_1_MG_Mid_ID_A1_4_Midden_S0_L001_MetaP	midden	11.331990000000005	28.0	21.0	18.0
1010229_MetaP	DTU_2021_1010229_1_MG_Mid_ID_A1_6B_Midden_S0_L001_MetaP	midden	21.43114	39.0	31.0	30.0
1010231_MetaP	DTU_2021_1010231_1_MG_Mid_ID_A1_10_Midden_S0_L001_MetaP	midden	8.500519999999995	52.0	46.0	44.0
1010232_MetaP	DTU_2021_1010232_1_MG_Mid_ID_A1_17A_Midden_S0_L001_MetaP	midden	9.288709999999995	55.0	42.0	37.0
1010233_MetaP	DTU_2021_1010233_1_MG_Mid_ID_A1_20B_Midden_S0_L001_MetaP	midden	15.593320000000006	45.0	35.0	30.0
1010234_MetaP	DTU_2021_1010234_1_MG_Mid_ID_A1_23A_Midden_S0_L001_MetaP	midden	17.50537	50.0	34.0	27.0
1010235_MetaP	DTU_2021_1010235_1_MG_Mid_ID_A1_25_Midden_S0_L001_MetaP	midden	7.905090000000001	43.0	33.0	31.0
1010236_MetaP	DTU_2021_1010236_1_MG_Mid_ID_A1_26A_Midden_S0_L001_MetaP	midden	10.638760000000005	29.0	24.0	23.0

## Sheet: group_summary
sample_group	number	marker_fraction_median	species_median	genus_median	family_median
beach transect	2	36.92966	94.0	74.0	50.0
cliff transect	12	7.576414999999997	42.5	30.5	25.0
infield soil	50	4.124610000000004	27.5	23.5	21.5
marine transect	3	36.7425	88.0	55.0	44.0
midden	65	4.153670000000005	28.0	20.0	18.0
outfield soil	78	4.6083500000000015	31.0	24.0	22.0
sediment transect	7	11.898409999999998	81.0	55.0	42.0
surface/control soil	13	18.603499999999997	56.0	36.0	27.0
